# Supplementary material for: Identification of potential ferroptosis-associated biomarkers in rheumatoid arthritis
Source: Front Immunol. 2023 Jul 10;14:1197275. doi: 10.3389/fimmu.2023.1197275 (PMC10364059; doi:10.3389/fimmu.2023.1197275)
Supplement: Supplementary file 3 [file Table_3.xls]

## Sheet: Sheet1
gene	Variant	Position	Eff. Allele	Trait	Beta	p-value	MAF	HWE	imp. score	ORbeta*
GRN	rs9890354	42372068	C	rheumatoid arthritis	0.00013978	0.53742	0.375002	0.1969	0.9888	1.01
GRN	rs150804240	42372539	A	rheumatoid arthritis	-0.0054122	0.022154	0.002185	0.1726	0.945486	0.614
GRN	rs138061161	42372658	T	rheumatoid arthritis	-0.00044531	0.41029	0.042747	0.1428	0.998096	0.961
GRN	rs35603080	42372771	G	rheumatoid arthritis	-0.003821	8.03e-06	0.016541	0.01963	0.995013	0.709
GRN	rs34248327	42372800	A	rheumatoid arthritis	-0.0038233	7.76e-06	0.016565	0.01983	0.995813	0.709
GRN	rs72824717	42373041	C	rheumatoid arthritis	-0.00027516	0.60034	0.045506	0.4402	0.99729	0.976
GRN	rs35681691	42373071	T	rheumatoid arthritis	-0.0038513	6.63e-06	0.016559	0.01981	0.996833	0.707
GRN	rs118071519	42373124	T	rheumatoid arthritis	-8.76e-05	0.91807	0.017882	0.5105	0.927723	0.992
GRN	rs116930878	42373205	T	rheumatoid arthritis	-0.00027303	0.65639	0.033497	0.1259	0.981054	0.976
GRN	rs71371984	42373329	G	rheumatoid arthritis	-0.003853	6.53e-06	0.016562	0.02609	0.997238	0.707
GRN	rs72824718	42373339	T	rheumatoid arthritis	-0.0002759	0.59935	0.045507	0.4402	0.997295	0.975
GRN	rs9898704	42373463	C	rheumatoid arthritis	0.00013391	0.55451	0.375028	0.2154	0.989182	1.01
GRN	rs76875384	42373543	C	rheumatoid arthritis	-0.00028096	0.59265	0.045561	0.4171	0.996335	0.975
GRN	rs148774427	42373815	T	rheumatoid arthritis	-0.0035962	0.000106	0.01404	0.01889	0.996893	0.723
GRN	rs1811182	42373971	C	rheumatoid arthritis	0.00081041	0.001356	0.25166	0.1571	0.984026	1.08
GRN	rs34091343	42374151	G	rheumatoid arthritis	-0.0038578	6.24e-06	0.01658	0.02645	0.998037	0.707
GRN	rs56221983	42374234	C	rheumatoid arthritis	0.00067103	0.41138	0.01832	0.8856	genotyped	1.06
GRN	rs185616850	42374275	T	rheumatoid arthritis	-0.0051293	0.02931	0.002171	0.6791	0.991411	0.63
GRN	rs7215866	42374631	T	rheumatoid arthritis	-0.0054878	0.018195	0.002221	0.06451	0.987342	0.61
GRN	rs7215881	42374666	C	rheumatoid arthritis	0.0038218	7.45e-06	0.01664	0.2686	genotyped	1.41
GRN	rs145747717	42374900	C	rheumatoid arthritis	-0.003861	6.08e-06	0.016581	0.02645	0.998982	0.706
GRN	rs116230483	42374964	T	rheumatoid arthritis	-0.0038429	7.06e-06	0.016522	0.02247	0.99617	0.708
GRN	rs115424442	42375071	C	rheumatoid arthritis	-0.0054493	0.019999	0.002196	0.0602	0.979395	0.612
GRN	rs1961169	42375242	A	rheumatoid arthritis	-0.0038375	6.69e-06	0.016717	0.02348	0.98371	0.708
GRN	rs2014720	42375314	T	rheumatoid arthritis	0.00040187	0.078861	0.35779	0.1154	0.989666	1.04
GRN	rs76116370	42375653	A	rheumatoid arthritis	-0.0047816	0.036767	0.002303	0.0861	0.976184	0.65
GRN	rs144784535	42376389	T	rheumatoid arthritis	-0.0054007	0.021862	0.002175	0.05897	0.972116	0.615
GRN	rs75619209	42376592	C	rheumatoid arthritis	-0.0055331	0.016879	0.002286	0.06904	0.941755	0.608
GRN	rs78397375	42377744	A	rheumatoid arthritis	0.00057819	0.42169	0.02393	0.8248	0.985283	1.05
GRN	rs78695898	42378099	T	rheumatoid arthritis	-0.0055048	0.017513	0.002291	0.06796	0.934932	0.609
GRN	rs10852959	42378198	G	rheumatoid arthritis	0.00013788	0.54236	0.372486	0.1585	0.994521	1.01
GRN	rs144987979	42378318	T	rheumatoid arthritis	-0.0054054	0.021506	0.002183	0.05874	0.97225	0.615
GRN	rs118117997	42378340	C	rheumatoid arthritis	-0.00058331	0.16956	0.074371	0.5192	0.962128	0.949
GRN	rs2013911	42378557	G	rheumatoid arthritis	-0.003559	0.000103	0.014385	0.05254	0.997683	0.726
GRN	rs59816050	42379246	C	rheumatoid arthritis	-0.0054914	0.017766	0.00229	0.06769	0.935309	0.61
GRN	rs60259323	42379335	A	rheumatoid arthritis	-0.0055116	0.017249	0.002287	0.06822	0.939603	0.609
GRN	rs143441030	42379606	A	rheumatoid arthritis	-0.0054733	0.018257	0.002291	0.06823	0.934329	0.611
GRN	rs10852960	42379953	G	rheumatoid arthritis	0.00013655	0.54594	0.372485	0.1618	0.996282	1.01
GRN	rs7219704	42380077	C	rheumatoid arthritis	0.0004135	0.070178	0.35568	0.08604	0.995321	1.04
GRN	rs117185640	42380305	T	rheumatoid arthritis	-0.0014591	0.29995	0.006418	1	0.933128	0.877
GRN	rs76182364	42380484	T	rheumatoid arthritis	-0.00056014	0.19844	0.067615	0.7454	0.99838	0.951
GRN	rs72824723	42381455	A	rheumatoid arthritis	-0.00057788	0.18459	0.067622	0.7149	0.998357	0.949
GRN	rs115674358	42381646	C	rheumatoid arthritis	-0.0053798	0.022111	0.002182	0.05971	0.97	0.616
GRN	rs143631282	42381794	A	rheumatoid arthritis	-0.0035814	9.44e-05	0.014369	0.04579	0.996883	0.724
GRN	rs9893073	42381814	G	rheumatoid arthritis	-0.0057227	0.011528	0.00241	0.08208	0.943361	0.597
GRN	rs151053833	42381921	T	rheumatoid arthritis	-0.0015434	0.063415	0.017697	0.4303	0.992663	0.87
GRN	rs4793089	42381952	A	rheumatoid arthritis	0.00081073	0.001408	0.246127	0.1679	0.991417	1.08
GRN	rs11651393	42382404	T	rheumatoid arthritis	0.00046532	0.042573	0.349713	0.1389	0.993684	1.04
GRN	rs768261516	42383226	G	rheumatoid arthritis	-0.0011286	0.73704	0.001136	1	0.926588	0.903
GRN	rs9915364	42384367	T	rheumatoid arthritis	0.00035581	0.11835	0.358188	0.07653	0.997734	1.03
GRN	rs116853426	42385645	A	rheumatoid arthritis	-0.00081426	0.037544	0.085051	0.5688	1	0.929
GRN	rs144462046	42386316	G	rheumatoid arthritis	-0.001533	0.065057	0.017704	0.4303	0.994366	0.871
GRN	rs76374005	42386662	T	rheumatoid arthritis	2.94e-05	0.94308	0.078946	0.004171	0.965269	1
GRN	rs147818740	42386812	G	rheumatoid arthritis	-0.0035632	0.000102	0.014382	0.03965	0.996954	0.726
GRN	rs141474650	42387238	C	rheumatoid arthritis	-0.0015181	0.067718	0.017706	0.4304	0.994301	0.872
GRN	rs115243287	42387774	T	rheumatoid arthritis	-0.0053673	0.02195	0.002199	0.06095	0.973453	0.617
GRN	rs150077574	42387981	T	rheumatoid arthritis	-0.0034046	0.24638	0.001489	0.523	0.925464	0.736
GRN	rs114349681	42388226	A	rheumatoid arthritis	-0.0053686	0.022142	0.002207	0.06021	0.965467	0.617
GRN	rs116934302	42388322	T	rheumatoid arthritis	-0.0036017	8.46e-05	0.01442	0.0399	0.995809	0.723
GRN	rs114939053	42389668	T	rheumatoid arthritis	-0.0053755	0.021497	0.002219	0.06323	0.966697	0.616
GRN	rs72824724	42389814	T	rheumatoid arthritis	-0.00056732	0.19272	0.067619	0.6847	0.99848	0.95
GRN	rs149919483	42391250	T	rheumatoid arthritis	-0.005383	0.021566	0.002202	0.0607	0.972435	0.616
GRN	rs68030960	42392077	C	rheumatoid arthritis	0.00014429	0.52295	0.374202	0.2612	0.997344	1.01
GRN	rs146658412	42392440	T	rheumatoid arthritis	-0.00056493	0.19445	0.067666	0.7151	0.998487	0.95
GRN	rs116182688	42392479	A	rheumatoid arthritis	-0.0053637	0.022087	0.002199	0.0607	0.973132	0.617
GRN	rs708386	42392622	T	rheumatoid arthritis	-0.00035549	0.11913	0.3577	0.6053	genotyped	0.969
GRN	rs2074105	42393248	C	rheumatoid arthritis	0.00036835	0.10577	0.357654	0.1053	0.999183	1.03
GRN	rs11654436	42393462	C	rheumatoid arthritis	0.00015797	0.48425	0.372284	0.2011	0.999405	1.01
GRN	rs2074104	42393494	C	rheumatoid arthritis	-0.00078392	0.001499	0.2693	0.246	genotyped	0.932
GRN	rs62640053	42393999	G	rheumatoid arthritis	0.00058341	0.55995	0.01222	1.35e-22	genotyped	1.05
GRN	rs850719	42394461	G	rheumatoid arthritis	0.00011068	0.62769	0.403146	0.7437	0.950236	1.01
GRN	rs113221336	42395240	G	rheumatoid arthritis	-0.00019117	0.74142	0.03694	0.7003	genotyped	0.983
GRN	rs117224935	42395288	T	rheumatoid arthritis	-0.0014384	0.31104	0.006275	0.8823	0.937403	0.879
GRN	rs12603789	42396105	C	rheumatoid arthritis	0.00024715	0.731	0.023804	0.3297	0.990636	1.02
GRN	rs117639727	42396106	A	rheumatoid arthritis	-0.0014151	0.089068	0.017659	0.2554	0.993255	0.88
GRN	rs149740889	42396671	C	rheumatoid arthritis	-0.00076928	0.04932	0.085322	0.793	0.999055	0.933
GRN	rs12602832	42396896	C	rheumatoid arthritis	-0.00045452	0.22341	0.09503	0.4945	genotyped	0.96
GRN	rs139114659	42397660	T	rheumatoid arthritis	0.0012857	0.13634	0.017692	0.5738	0.912315	1.12
GRN	rs143955536	42397878	T	rheumatoid arthritis	-5.06e-05	0.96339	0.010327	0.12	0.958202	0.995
GRN	rs2011951	42398052	A	rheumatoid arthritis	-0.0001298	0.56615	0.3733	0.9534	genotyped	0.988
GRN	rs116934410	42398157	T	rheumatoid arthritis	-0.0036211	9.17e-05	0.014289	0.01887	0.98497	0.722
GRN	rs2011895	42398757	A	rheumatoid arthritis	0.00015708	0.48678	0.372281	0.2011	0.999217	1.01
GRN	rs34365655	42398802	G	rheumatoid arthritis	-5.18e-05	0.89082	0.09226	0.0878	genotyped	0.995
GRN	rs76477327	42398997	C	rheumatoid arthritis	-0.00053438	0.45111	0.02439	0.4944	genotyped	0.953
GRN	rs112153156	42399223	T	rheumatoid arthritis	-0.0034303	0.00017	0.014533	0.03591	0.995401	0.734
GRN	rs71371987	42399510	T	rheumatoid arthritis	-0.0034087	0.000181	0.014633	0.03616	0.98775	0.736
GRN	rs12942600	42399754	T	rheumatoid arthritis	-0.0034085	0.000181	0.014622	0.03613	0.989287	0.736
GRN	rs112560326	42400329	T	rheumatoid arthritis	0.00024634	0.73193	0.023811	0.3297	0.989423	1.02
GRN	rs4793091	42400417	A	rheumatoid arthritis	0.00018913	0.39781	0.393009	0.05881	0.997346	1.02
GRN	rs4793092	42400480	G	rheumatoid arthritis	0.00018947	0.39696	0.393003	0.05833	0.997317	1.02
GRN	rs72824725	42401002	A	rheumatoid arthritis	-0.00055644	0.20178	0.067633	0.5881	0.997134	0.951
GRN	rs146274086	42401285	A	rheumatoid arthritis	-0.0034988	0.000153	0.0143	0.02459	0.986308	0.73
GRN	rs8079946	42401708	C	rheumatoid arthritis	0.00010492	0.64246	0.382055	0.0821	0.986966	1.01
GRN	rs114648491	42401808	A	rheumatoid arthritis	-0.0054201	0.020463	0.00222	0.06348	0.958404	0.614
GRN	rs1059555	42402119	C	rheumatoid arthritis	0.00018316	0.41293	0.394787	0.1016	0.995816	1.02
GRN	rs28384471	42402174	T	rheumatoid arthritis	0.000257	0.72133	0.02376	0.3296	0.987484	1.02
GRN	rs548082691	42402380	T	rheumatoid arthritis	-0.0035544	0.10935	0.002415	0.0164	1	0.726
GRN	rs8066400	42402535	C	rheumatoid arthritis	0.00020378	0.36264	0.392915	0.09736	0.996313	1.02
GRN	rs115778931	42403071	G	rheumatoid arthritis	-0.0054086	0.020806	0.002217	0.06374	0.957854	0.615
GRN	rs113009752	42403522	T	rheumatoid arthritis	0.0002467	0.73161	0.02382	0.3297	0.988357	1.02
GRN	rs113426085	42403523	A	rheumatoid arthritis	0.0002467	0.73161	0.02382	0.3297	0.988357	1.02
GRN	rs115254043	42405420	G	rheumatoid arthritis	-0.0054798	0.018954	0.002238	0.06478	0.95342	0.611
GRN	rs12601548	42406560	T	rheumatoid arthritis	0.00047095	0.037055	0.376118	0.06025	0.993555	1.04
GRN	rs117705553	42407359	T	rheumatoid arthritis	0.0002484	0.7299	0.023829	0.348	0.987391	1.02
GRN	rs77316809	42409332	C	rheumatoid arthritis	-0.0055022	0.018409	0.00224	0.06298	0.958105	0.609
GRN	rs537621582	42409998	T	rheumatoid arthritis	0.00067466	0.55726	0.009532	0.8556	0.951545	1.06
GRN	rs72824726	42410043	G	rheumatoid arthritis	-0.00053095	0.2239	0.067615	0.06833	0.995304	0.953
GRN	rs4793095	42410180	G	rheumatoid arthritis	0.00016229	0.46691	0.403339	0.2643	0.994773	1.01
GRN	rs144441107	42410811	G	rheumatoid arthritis	-0.0014052	0.093101	0.017604	0.2318	0.985632	0.881
GRN	rs72824727	42411101	T	rheumatoid arthritis	-0.00053243	0.22243	0.067605	0.06643	0.996286	0.953
GRN	rs77399433	42411269	T	rheumatoid arthritis	-0.0036559	1.86e-05	0.016789	0.02635	0.979192	0.72
GRN	rs111745618	42412363	A	rheumatoid arthritis	-0.0051491	0.027991	0.002283	0.06274	0.937846	0.629
GRN	rs7216307	42413481	T	rheumatoid arthritis	0.00036838	0.11414	0.328739	0.4564	0.992731	1.03
GRN	rs72628317	42414145	T	rheumatoid arthritis	0.00029326	0.68493	0.023702	0.307	0.982	1.03
GRN	rs147166848	42414442	C	rheumatoid arthritis	-0.00028763	0.78495	0.011418	0.535	0.949191	0.974
GRN	rs116938341	42414689	A	rheumatoid arthritis	-0.001409	0.092283	0.017583	0.1951	0.986502	0.881
GRN	rs148804656	42414944	T	rheumatoid arthritis	-0.0034157	0.000191	0.014524	0.04006	0.984345	0.735
GRN	rs4793096	42415430	T	rheumatoid arthritis	0.00044366	0.049099	0.379899	0.4595	0.994391	1.04
GRN	rs9895894	42415583	T	rheumatoid arthritis	-0.00079166	0.034169	0.095424	0.3655	0.98795	0.931
GRN	rs4793097	42415727	A	rheumatoid arthritis	0.00045738	0.042562	0.379604	0.4863	0.993598	1.04
GRN	rs11655476	42415772	T	rheumatoid arthritis	0.0008595	0.000399	0.284284	0.6053	0.991985	1.08
GRN	rs114641762	42417164	A	rheumatoid arthritis	-0.00025105	0.49764	0.103521	0.1891	0.934638	0.978
GRN	rs149727063	42417426	A	rheumatoid arthritis	-0.0033636	0.00024	0.014543	0.03996	0.981491	0.739
GRN	rs850714	42417496	A	rheumatoid arthritis	0.00018733	0.42213	0.381124	0.561	0.927559	1.02
GRN	rs148868301	42417823	T	rheumatoid arthritis	0.00090329	0.14771	0.033502	0.2868	0.946359	1.08
GRN	rs71371992	42417994	G	rheumatoid arthritis	-0.00052538	0.2284	0.067659	0.02457	0.996761	0.954
GRN	rs8071842	42418594	T	rheumatoid arthritis	0.0002115	0.34387	0.396535	0.8194	0.998396	1.02
GRN	rs8071944	42418603	T	rheumatoid arthritis	0.00086247	0.000378	0.284497	0.6296	0.991095	1.08
GRN	rs4042962	42418967	G	rheumatoid arthritis	-0.00018386	0.41305	0.3956	0.498	genotyped	0.984
GRN	rs117748181	42419045	T	rheumatoid arthritis	-0.00051931	0.23378	0.067627	0.02215	0.998471	0.954
GRN	rs62081193	42419743	A	rheumatoid arthritis	0.00065385	0.005637	0.312023	0.6821	0.993268	1.06
GRN	rs117384166	42419785	G	rheumatoid arthritis	-0.00050128	0.25059	0.067641	0.003009	0.998223	0.956
GRN	rs141190894	42419844	G	rheumatoid arthritis	-0.00051898	0.23427	0.067602	0.00314	0.998608	0.954
GRN	rs59977415	42420331	T	rheumatoid arthritis	0.00065146	0.00581	0.312278	0.6851	0.992963	1.06
GRN	rs114175324	42420349	T	rheumatoid arthritis	-0.0054005	0.022121	0.002226	0.0612	0.93072	0.615
GRN	rs190990038	42420477	G	rheumatoid arthritis	0.00019905	0.90161	0.004834	1	0.948838	1.02
GRN	rs72824730	42420542	A	rheumatoid arthritis	-0.00050283	0.25011	0.067313	0.002437	0.999145	0.956
GRN	rs72824731	42420592	C	rheumatoid arthritis	-0.0010821	0.006875	0.081591	0.03473	0.995244	0.907
GRN	rs72824732	42420650	C	rheumatoid arthritis	0.00038785	0.38353	0.06676	2.58e-28	genotyped	1.04
GRN	rs3760365	42420676	T	rheumatoid arthritis	0.00065094	0.005851	0.312294	0.7028	0.992731	1.06
GRN	rs17193431	42420791	C	rheumatoid arthritis	-0.00050576	0.24732	0.067325	0.002674	0.999212	0.955
GRN	rs117222712	42421612	G	rheumatoid arthritis	-0.0035233	0.00014	0.014281	0.0309	0.980205	0.728
GRN	rs4792937	42421862	C	rheumatoid arthritis	0.00018993	0.39587	0.39683	0.8837	0.996161	1.02
GRN	rs75193026	42422938	A	rheumatoid arthritis	-0.0054686	0.020783	0.002227	0.06096	0.924856	0.611
GRN	rs3859268	42423263	T	rheumatoid arthritis	0.00017859	0.46464	0.28913	0.3032	0.972946	1.02
GRN	rs2879096	42423556	T	rheumatoid arthritis	0.0008551	0.000647	0.259635	0.466	0.982796	1.08
GRN	rs3785817	42423665	G	rheumatoid arthritis	0.00079471	0.001329	0.269613	0.8725	0.983995	1.07
GRN	rs72824734	42423844	G	rheumatoid arthritis	-0.00064265	0.13825	0.069408	0.008432	0.984792	0.944
GRN	rs147997011	42424174	G	rheumatoid arthritis	-0.0014776	0.097665	0.015783	0.6272	0.963065	0.875
GRN	rs4792938	42424599	C	rheumatoid arthritis	0.00036224	0.12759	0.32677	0.3854	0.958143	1.03
GRN	rs146364320	42425114	C	rheumatoid arthritis	-0.0005281	0.24912	0.06569	7.63e-05	0.926449	0.954
GRN	rs63750742	42426631	C	rheumatoid arthritis	0.0010386	0.51806	0.004672	0.001825	genotyped	1.1
GRN	Affx-80256973	42427661	T	rheumatoid arthritis	-0.0091666	0.39995	0.000101	1	genotyped	0.438
GRN	rs850713	42427732	A	rheumatoid arthritis	0.0005332	0.050489	0.213772	0.3527	0.950827	1.05
GRN	rs63750479	42427892	C	rheumatoid arthritis	-0.00228	0.7426	0.000248	1	genotyped	0.814
GRN	rs72824736	42428538	A	rheumatoid arthritis	-9.06e-05	0.82336	0.083659	0.06625	0.941468	0.992
GRN	rs63750541	42428954	G	rheumatoid arthritis	0.0028016	0.29463	0.001686	0.2642	genotyped	1.29
GRN	rs63750130	42429497	C	rheumatoid arthritis	0.011208	0.21866	0.000144	1	genotyped	2.74
GRN	rs63750412	42429500	T	rheumatoid arthritis	-0.0012166	0.52967	0.003193	0.4044	1	0.896
GRN	rs5848	42430244	T	rheumatoid arthritis	0.00034332	0.16442	0.278533	0.08805	0.972756	1.03
GRN	rs184134395	42430748	T	rheumatoid arthritis	0.0036242	0.2256	0.001379	1	0.963598	1.39
GRN	rs746018591	42431350	G	rheumatoid arthritis	-0.0034427	0.21856	0.001629	0.1979	0.927056	0.734
GRN	rs181606510	42432774	G	rheumatoid arthritis	7.53e-05	0.89325	0.03969	0.000476	genotyped	1.01
GRN	rs12451521	42432774	A	rheumatoid arthritis	-8.21e-05	0.88358	0.039694	0.001604	1	0.993
GRN	rs12449450	42432775	C	rheumatoid arthritis	-7.57e-05	0.89286	0.03956	0.003267	0.998756	0.993
GRN	rs565498437	42432858	G	rheumatoid arthritis	0.0034872	0.23659	0.00142	1	0.963814	1.37
GRN	rs74869542	42433455	A	rheumatoid arthritis	0.0014982	0.07466	0.017799	0.002271	0.966084	1.14
GRN	rs116854865	42433874	T	rheumatoid arthritis	-0.0012134	0.3072	0.009152	0.03241	0.919993	0.897
GRN	rs850738	42434630	G	rheumatoid arthritis	0.00012241	0.58633	0.392198	0.2114	0.987398	1.01
GRN	rs140529521	42434655	T	rheumatoid arthritis	-0.001481	0.034613	0.025224	0.8583	0.984575	0.875
GRN	rs35941271	42436220	G	rheumatoid arthritis	-0.00021485	0.56876	0.09316	0.03553	genotyped	0.981
GRN	rs191407521	42436476	A	rheumatoid arthritis	0.00027614	0.84937	0.006155	0.3392	0.914077	1.03
GRN	rs71371993	42437000	G	rheumatoid arthritis	-0.00094095	0.03271	0.066	0.6261	genotyped	0.919
GRN	rs541757860	42437248	A	rheumatoid arthritis	-0.0018716	0.18498	0.006529	0.6876	0.90502	0.845
GRN	rs708384	42437682	A	rheumatoid arthritis	0.00020009	0.38102	0.360822	0.1051	0.991495	1.02
GRN	rs708383	42437754	A	rheumatoid arthritis	0.00019639	0.38991	0.360853	0.1067	0.991386	1.02
GRN	rs111568402	42439469	G	rheumatoid arthritis	-0.00072691	0.21171	0.03676	0.000139	genotyped	0.937
GRN	rs139816223	42440637	A	rheumatoid arthritis	0.00093203	0.12463	0.03425	0.4279	0.978878	1.09
GRN	rs568663233	42441168	T	rheumatoid arthritis	-0.00074313	0.67132	0.00432	0.647	0.904384	0.935
GRN	rs184229944	42441262	T	rheumatoid arthritis	0.00030547	0.53911	0.052012	1	0.97419	1.03
GRN	rs708382	42442344	C	rheumatoid arthritis	0.00014819	0.50928	0.387276	0.2129	0.998401	1.01
GRN	rs117480593	42442504	A	rheumatoid arthritis	0.00047499	0.63215	0.012577	0.2366	0.975858	1.04
GRN	rs575876271	42442861	G	rheumatoid arthritis	0.003053	0.38952	0.001023	0.3021	0.907293	1.32
GRN	rs186330160	42443365	T	rheumatoid arthritis	0.0034254	0.002435	0.009848	0.001989	0.959782	1.36
GRN	rs850737	42443784	T	rheumatoid arthritis	-0.00013027	0.56343	0.3862	0.001248	genotyped	0.988
GRN	rs148040462	42444366	G	rheumatoid arthritis	-0.00021332	0.70255	0.040411	0.003701	0.9822	0.981
GRN	rs850736	42446420	C	rheumatoid arthritis	0.00021042	0.35216	0.374264	0.1805	0.996104	1.02
GRN	rs117432945	42447569	T	rheumatoid arthritis	0.00036886	0.45921	0.05164	0.9443	0.977443	1.03
GRN	rs850735	42448180	G	rheumatoid arthritis	0.00028117	0.20146	0.489814	0.1144	0.986113	1.03
GRN	rs850734	42449025	G	rheumatoid arthritis	0.00020845	0.35686	0.374351	0.1781	0.996322	1.02
GRN	rs568518350	42449415	T	rheumatoid arthritis	0.0010003	0.55029	0.004415	0.3041	0.962839	1.09
GRN	rs5910	42449789	A	rheumatoid arthritis	0.00020136	0.37364	0.373991	0.1803	0.995838	1.02
GRN	rs143649376	42450747	A	rheumatoid arthritis	0.0010089	0.10184	0.033288	0.2562	0.974995	1.1
GRN	rs189917397	42451271	T	rheumatoid arthritis	-0.00091912	0.6187	0.003606	1	0.968974	0.921
GRN	rs850733	42451305	A	rheumatoid arthritis	0.00019676	0.38473	0.374075	0.195	0.995421	1.02
GRN	rs78165611	42451817	C	rheumatoid arthritis	0.0029194	0.66074	0.000268	1	genotyped	1.3
GRN	rs5911	42453065	C	rheumatoid arthritis	0.00018989	0.40162	0.374436	0.2026	0.994529	1.02
GRN	rs142445733	42453538	G	rheumatoid arthritis	0.0013322	0.72217	0.000853	1	genotyped	1.13
GRN	rs850732	42454243	T	rheumatoid arthritis	0.00018507	0.41401	0.374207	0.2423	0.992979	1.02
GRN	rs850731	42454270	C	rheumatoid arthritis	0.00025353	0.25376	0.426694	0.08784	0.989669	1.02
GRN	rs71371995	42454342	G	rheumatoid arthritis	0.00081434	0.045722	0.078851	0.4329	0.988436	1.08
GRN	rs850730	42454463	C	rheumatoid arthritis	0.00018453	0.41535	0.374256	0.2423	0.992998	1.02
GRN	rs187820259	42454766	A	rheumatoid arthritis	0.0013851	0.18475	0.011565	0.7097	0.951717	1.13
GRN	rs850729	42454806	T	rheumatoid arthritis	0.00018327	0.41857	0.3742	0.2392	0.992786	1.02
GRN	Affx-52356827	42455021	ATGAGCCCC	rheumatoid arthritis	-0.0001283	0.57202	0.3759	0.02707	genotyped	0.989
GRN	rs12938868	42455717	A	rheumatoid arthritis	0.0010719	0.095673	0.030207	7.82e-24	1	1.1
GRN	rs370496752	42455953	A	rheumatoid arthritis	-0.0043192	0.000347	0.009038	0.7643	0.909942	0.678
GRN	rs9890900	42460097	C	rheumatoid arthritis	0.00032765	0.50252	0.053463	0.9728	0.980756	1.03
GRN	rs7223967	42460258	A	rheumatoid arthritis	0.00033216	0.49451	0.05385	0.9732	0.987058	1.03
GRN	rs72824741	42462106	C	rheumatoid arthritis	0.00045454	0.3568	0.052219	0.8631	0.988033	1.04
GRN	rs76066357	42463054	G	rheumatoid arthritis	-0.0021249	0.029698	0.01288	9.6e-26	genotyped	0.826
GRN	rs850728	42464337	A	rheumatoid arthritis	6.71e-05	0.76695	0.374716	0.6478	0.992687	1.01
GRN	rs117332412	42464604	G	rheumatoid arthritis	0.0009344	0.32666	0.01337	0.2244	genotyped	1.09
GRN	rs850727	42464915	C	rheumatoid arthritis	6.99e-05	0.75732	0.375102	0.6144	0.993775	1.01
GRN	rs9903206	42466043	T	rheumatoid arthritis	-8.09e-05	0.72074	0.373977	0.6638	0.994659	0.993
GRN	rs143639567	42467199	C	rheumatoid arthritis	-0.0041634	0.13527	0.001539	0.5461	genotyped	0.687
GRN	rs146297067	42467407	G	rheumatoid arthritis	0.0007609	0.53786	0.007897	0.7482	genotyped	1.07
GRN	rs8070273	42467570	G	rheumatoid arthritis	0.0031833	0.32241	0.001156	1	genotyped	1.33
GRN	rs62081212	42468139	G	rheumatoid arthritis	-0.00030548	0.52115	0.05578	0.4986	genotyped	0.973
GRN	rs147862008	42468280	G	rheumatoid arthritis	-0.0038445	0.17576	0.001527	0.1831	0.963133	0.707
GRN	rs139031173	42470062	G	rheumatoid arthritis	-6.41e-05	0.94458	0.014748	0.6291	0.965413	0.994
GRN	rs113575323	42471377	A	rheumatoid arthritis	-0.00042138	0.089104	0.288153	0.6175	0.942688	0.963
GRN	rs55758339	42471631	A	rheumatoid arthritis	-7.58e-05	0.73781	0.376785	0.6384	0.99218	0.993
GRN	rs2037958	42472045	G	rheumatoid arthritis	-7.29e-05	0.74664	0.374026	0.7073	0.999652	0.993
GRN	rs1018358	42472588	T	rheumatoid arthritis	-7.83e-05	0.72938	0.3744	0.07606	genotyped	0.993
GRN	rs61746719	42475557	C	rheumatoid arthritis	-0.00059886	0.25096	0.04602	0.5627	genotyped	0.948
GRN	rs760339	42475670	T	rheumatoid arthritis	0.0018379	0.29262	0.003946	0.07159	genotyped	1.18
GRN	rs936018	42475962	C	rheumatoid arthritis	0.0024622	0.000438	0.027304	0.9731	0.909683	1.25
GRN	rs936019	42475983	C	rheumatoid arthritis	-7.05e-05	0.75494	0.373976	0.7566	0.999667	0.994
GRN	rs145593760	42476012	G	rheumatoid arthritis	-0.00033891	0.93525	0.000687	1	genotyped	0.97
GRN	rs3744427	42476409	A	rheumatoid arthritis	0.00031603	0.49467	0.059309	0.8176	0.998478	1.03
GRN	rs138925465	42476471	G	rheumatoid arthritis	-0.006066	0.15881	0.000645	1	genotyped	0.579
GRN	rs118151586	42476576	G	rheumatoid arthritis	0.0024894	0.34906	0.001688	0.2522	genotyped	1.25
GRN	rs142791383	42476578	G	rheumatoid arthritis	-0.0045544	0.3262	0.000556	1	genotyped	0.664
GRN	rs61744303	42477385	T	rheumatoid arthritis	-0.0021402	0.030304	0.01241	0.4807	genotyped	0.825
GRN	rs141739793	42477499	C	rheumatoid arthritis	0.0014672	0.74312	0.000597	1	genotyped	1.14
GRN	rs199499631	42478610	C	rheumatoid arthritis	-0.0021604	0.57032	0.000821	0.2178	genotyped	0.823
GRN	rs147652273	42479532	T	rheumatoid arthritis	0.00035581	0.60481	0.02754	0.3148	0.936599	1.03
GRN	rs34359486	42480313	A	rheumatoid arthritis	0.00081563	0.067474	0.064591	0.339	0.991443	1.08
ENO1	rs7551510	8870134	G	rheumatoid arthritis	9.3e-05	0.71081	0.253707	0.6576	0.999451	1.01
ENO1	rs7517436	8870876	T	rheumatoid arthritis	0.000258	0.37688	0.173464	0.5438	0.978382	1.02
ENO1	rs190131870	8871089	C	rheumatoid arthritis	-0.00192	0.33359	0.003316	0.7766	0.912264	0.841
ENO1	rs12144387	8871313	G	rheumatoid arthritis	0.00014	0.744	0.07014	0.4061	genotyped	1.01
ENO1	rs7555126	8871485	G	rheumatoid arthritis	0.000252	0.38523	0.175021	0.6602	0.97971	1.02
ENO1	rs7520572	8871690	A	rheumatoid arthritis	9.37e-05	0.70884	0.253684	0.674	0.998937	1.01
ENO1	rs7546225	8871965	T	rheumatoid arthritis	######	0.89633	0.337089	0.2984	0.980355	0.997
ENO1	rs75634300	8872455	T	rheumatoid arthritis	8.61e-05	0.73152	0.253615	0.6972	0.998488	1.01
ENO1	rs12726274	8873011	C	rheumatoid arthritis	######	0.93866	0.336923	0.3259	0.978373	0.998
ENO1	rs145746737	8873721	A	rheumatoid arthritis	-0.00099	0.76485	0.001157	1	0.945901	0.915
ENO1	rs7550782	8873727	G	rheumatoid arthritis	0.00052	0.18177	0.089752	0.7414	0.960774	1.05
ENO1	rs76293780	8874627	C	rheumatoid arthritis	-0.00094	0.26569	0.017339	0.4192	0.973377	0.919
ENO1	rs145800294	8875014	A	rheumatoid arthritis	-0.00185	0.36243	0.003145	0.401	0.91482	0.846
ENO1	rs56280806	8875542	A	rheumatoid arthritis	9.24e-05	0.7131	0.253595	0.7241	0.996144	1.01
ENO1	rs11121237	8876392	G	rheumatoid arthritis	9.03e-05	0.71957	0.253629	0.6905	0.995587	1.01
ENO1	rs190648274	8878329	G	rheumatoid arthritis	-0.00359	0.051938	0.003886	0.2225	0.901281	0.724
ENO1	rs1826583	8878481	A	rheumatoid arthritis	0.000231	0.42746	0.173697	0.8039	0.978236	1.02
ENO1	rs12410886	8878809	C	rheumatoid arthritis	0.000107	0.67271	0.248433	0.7862	0.990293	1.01
ENO1	rs12410893	8878885	G	rheumatoid arthritis	0.000108	0.67156	0.24843	0.7756	0.990231	1.01
ENO1	rs4908516	8879610	C	rheumatoid arthritis	0.000114	0.68384	0.189557	0.4735	0.989673	1.01
ENO1	rs192672355	8879768	A	rheumatoid arthritis	0.004285	0.10578	0.00175	1	0.964898	1.47
ENO1	rs11576478	8880540	G	rheumatoid arthritis	4.51e-05	0.85812	0.252564	0.8843	0.989147	1
ENO1	rs2185205	8882664	A	rheumatoid arthritis	6.64e-05	0.76564	0.423126	0.8713	0.981678	1.01
ENO1	rs12127888	8885202	T	rheumatoid arthritis	1.44e-05	0.9548	0.250196	0.9017	0.98745	1
ENO1	rs2131676	8885551	C	rheumatoid arthritis	6.91e-05	0.75652	0.422946	0.888	0.981225	1.01
ENO1	rs146274314	8885629	T	rheumatoid arthritis	0.000509	0.42512	0.032077	0.9103	0.943405	1.05
ENO1	rs12120339	8885797	A	rheumatoid arthritis	-0.00017	0.77389	0.035394	0.015	0.967017	0.985
ENO1	rs6678590	8886422	C	rheumatoid arthritis	0.000115	0.69446	0.17107	0.5762	0.977868	1.01
ENO1	rs181874819	8886613	C	rheumatoid arthritis	-0.00107	0.74637	0.001175	1	0.93406	0.909
ENO1	rs113350540	8886865	T	rheumatoid arthritis	0.000439	0.77527	0.00557	0.3166	0.903813	1.04
ENO1	rs182795037	8886946	T	rheumatoid arthritis	-0.00194	0.53901	0.001305	1	0.923416	0.84
ENO1	rs186660397	8886986	A	rheumatoid arthritis	-0.00197	0.53154	0.001302	1	0.925399	0.838
ENO1	rs4908517	8887005	A	rheumatoid arthritis	1.84e-05	0.94223	0.250157	0.9271	0.986817	1
ENO1	rs4908781	8887937	C	rheumatoid arthritis	6.88e-05	0.75785	0.422845	0.8823	0.979816	1.01
ENO1	rs4908782	8888114	T	rheumatoid arthritis	######	0.82146	0.337096	0.3157	0.974578	0.995
ENO1	rs11121239	8888842	A	rheumatoid arthritis	######	0.79375	0.336373	0.2811	0.974393	0.995
ENO1	rs143087317	8888903	G	rheumatoid arthritis	0.008898	0.000181	0.002203	1	0.952492	2.23
ENO1	rs7542102	8889352	C	rheumatoid arthritis	2.62e-05	0.91782	0.250252	0.8618	0.98419	1
ENO1	rs185708251	8890513	T	rheumatoid arthritis	-0.00186	0.56133	0.001288	1	0.910679	0.846
ENO1	rs185368609	8891001	A	rheumatoid arthritis	-0.0011	0.4965	0.004999	1	0.91012	0.906
ENO1	rs6577528	8891032	T	rheumatoid arthritis	4.89e-05	0.82678	0.423187	0.955	0.977367	1
ENO1	rs6695310	8891125	C	rheumatoid arthritis	8.53e-05	0.76058	0.191998	0.6601	0.979471	1.01
ENO1	rs4908518	8892577	G	rheumatoid arthritis	4.79e-05	0.83031	0.423585	0.9972	0.976107	1
ENO1	rs529964280	8892708	G	rheumatoid arthritis	-0.00112	0.51108	0.004219	0.6943	0.964865	0.904
ENO1	rs6577529	8893500	G	rheumatoid arthritis	0.000141	0.63411	0.16769	0.8261	0.975312	1.01
ENO1	rs141843452	8894019	C	rheumatoid arthritis	8.51e-05	0.90833	0.023067	0.8141	0.965706	1.01
ENO1	rs7526802	8894096	T	rheumatoid arthritis	6.52e-05	0.79692	0.254285	0.8834	0.978143	1.01
ENO1	rs12068123	8894346	A	rheumatoid arthritis	1.17e-05	0.95842	0.419204	0.8615	0.973949	1
ENO1	rs11121240	8894357	T	rheumatoid arthritis	1.01e-05	0.96397	0.419141	0.898	0.973895	1
ENO1	rs139366811	8894753	C	rheumatoid arthritis	0.000415	0.59487	0.021615	0.62	0.927135	1.04
ENO1	rs148794902	8895237	A	rheumatoid arthritis	6.24e-05	0.8053	0.25424	0.9379	0.97835	1.01
ENO1	rs7530406	8895448	T	rheumatoid arthritis	2.66e-05	0.90551	0.417663	0.7921	0.975345	1
ENO1	rs6699790	8895543	A	rheumatoid arthritis	0.000261	0.38351	0.173723	0.8102	0.923175	1.02
ENO1	rs77137441	8895866	T	rheumatoid arthritis	0.000135	0.63086	0.192422	0.6773	0.977724	1.01
ENO1	rs11121241	8895970	G	rheumatoid arthritis	5.76e-05	0.82004	0.25479	0.9343	0.976455	1.01
ENO1	rs139018184	8896627	G	rheumatoid arthritis	-0.00097	0.24902	0.017512	0.4777	0.972761	0.916
ENO1	rs6577531	8896717	C	rheumatoid arthritis	0.000116	0.69879	0.163579	0.4701	0.975589	1.01
ENO1	rs552178179	8896773	T	rheumatoid arthritis	0.011071	7.06e-06	0.002047	1	0.95787	2.71
ENO1	rs4908783	8897040	T	rheumatoid arthritis	7.28e-06	0.97623	0.285883	0.983	0.974838	1
ENO1	rs3853436	8898022	T	rheumatoid arthritis	0.000179	0.51523	0.204313	0.8694	0.967617	1.02
ENO1	rs11582339	8898807	T	rheumatoid arthritis	1.25e-05	0.95909	0.287607	0.8921	0.97446	1
ENO1	rs3866804	8898975	C	rheumatoid arthritis	0.000106	0.72167	0.163098	0.4284	0.979268	1.01
ENO1	rs6577532	8899305	T	rheumatoid arthritis	0.000115	0.70076	0.163449	0.3999	0.977478	1.01
ENO1	rs193209287	8899588	T	rheumatoid arthritis	-0.00039	0.90996	0.001091	1	0.910188	0.965
ENO1	rs6577533	8900944	G	rheumatoid arthritis	0.000114	0.70363	0.163279	0.3999	0.978438	1.01
ENO1	rs12565639	8901391	A	rheumatoid arthritis	0.000196	0.47685	0.204065	0.7745	0.968601	1.02
ENO1	rs77746148	8901550	T	rheumatoid arthritis	-0.00022	0.72247	0.03229	0.7343	0.97251	0.98
ENO1	rs542040744	8903667	T	rheumatoid arthritis	0.0103	1.66e-05	0.002168	1	0.960242	2.53
ENO1	rs12125668	8903858	C	rheumatoid arthritis	6.92e-05	0.81784	0.161616	0.02613	0.97755	1.01
ENO1	rs12124851	8903931	G	rheumatoid arthritis	9.4e-06	0.96831	0.315978	0.2424	0.98107	1
ENO1	rs139529766	8906286	T	rheumatoid arthritis	-0.00023	0.78076	0.018884	0.8479	0.955908	0.98
ENO1	rs11121242	8906301	G	rheumatoid arthritis	7.62e-05	0.72896	0.48705	0.1171	0.982496	1.01
ENO1	rs12129659	8907132	G	rheumatoid arthritis	-0.00115	0.16672	0.018154	0.5529	0.958509	0.901
ENO1	rs72641522	8907693	T	rheumatoid arthritis	-0.00089	0.2302	0.02216	0.3331	genotyped	0.923
ENO1	rs2065603	8908212	A	rheumatoid arthritis	######	0.97469	0.48851	0.1335	0.982266	0.999
ENO1	rs6577534	8908750	A	rheumatoid arthritis	0.000106	0.71815	0.167671	0.07321	0.987345	1.01
ENO1	rs4908785	8909078	C	rheumatoid arthritis	4.82e-05	0.87057	0.167445	0.05653	0.979384	1
ENO1	rs6577536	8910110	G	rheumatoid arthritis	1.99e-05	0.92774	0.491045	0.07913	0.990244	1
ENO1	rs141135191	8910250	C	rheumatoid arthritis	-0.00037	0.87982	0.002206	0.4121	0.928211	0.968
ENO1	rs12135416	8910347	A	rheumatoid arthritis	8.74e-05	0.70879	0.323312	0.09074	0.990151	1.01
ENO1	rs6661010	8910542	T	rheumatoid arthritis	2.26e-05	0.91789	0.491093	0.08392	0.992466	1
ENO1	rs6676113	8910544	C	rheumatoid arthritis	0.000132	0.65514	0.164582	0.7358	0.993933	1.01
ENO1	rs6684644	8910578	C	rheumatoid arthritis	9.37e-05	0.68893	0.323114	0.09073	0.990637	1.01
ENO1	rs6673587	8910705	T	rheumatoid arthritis	8.04e-05	0.73106	0.323562	0.09855	0.989265	1.01
ENO1	rs4908786	8910943	G	rheumatoid arthritis	0.000142	0.63059	0.164674	0.7691	0.994884	1.01
ENO1	rs6663876	8910986	T	rheumatoid arthritis	8.25e-05	0.72441	0.323626	0.09393	0.989754	1.01
ENO1	rs6677249	8911834	G	rheumatoid arthritis	9.99e-05	0.72997	0.173218	0.1158	0.998567	1.01
ENO1	rs6676285	8913181	T	rheumatoid arthritis	9.02e-05	0.7554	0.1736	0.01784	genotyped	1.01
ENO1	rs4908787	8913369	A	rheumatoid arthritis	6.81e-05	0.81366	0.173531	0.2401	0.997579	1.01
ENO1	rs12732817	8913612	G	rheumatoid arthritis	0.000116	0.68728	0.176391	0.3438	0.995907	1.01
ENO1	rs6577538	8914396	C	rheumatoid arthritis	0.000112	0.69698	0.1764	0.4107	0.996206	1.01
ENO1	rs190266984	8914610	A	rheumatoid arthritis	-0.00133	0.59007	0.002057	0.6471	0.949951	0.888
ENO1	rs180826555	8914618	C	rheumatoid arthritis	0.004847	0.045286	0.002215	1	0.9114	1.55
ENO1	rs60726544	8914717	T	rheumatoid arthritis	-0.00115	0.60847	0.002482	0.7098	0.964767	0.902
ENO1	rs187117226	8915408	A	rheumatoid arthritis	-0.0013	0.59677	0.002061	0.6485	0.952568	0.89
ENO1	rs75870781	8915695	A	rheumatoid arthritis	-0.00226	0.017586	0.013768	0.03384	0.968805	0.816
ENO1	rs11121245	8916224	C	rheumatoid arthritis	3.92e-06	0.9857	0.497247	0.07363	0.995687	1
ENO1	rs116445980	8916256	T	rheumatoid arthritis	0.000344	0.48785	0.053206	0.2272	0.961716	1.03
ENO1	rs2038903	8916517	T	rheumatoid arthritis	2.84e-05	0.8975	0.443196	0.2281	0.992345	1
ENO1	rs190527619	8916900	T	rheumatoid arthritis	0.002363	0.25797	0.002949	0.3844	0.928845	1.24
ENO1	rs11121246	8917102	G	rheumatoid arthritis	######	0.9575	0.497166	0.07473	0.996113	0.999
ENO1	rs914994	8917212	T	rheumatoid arthritis	6.13e-05	0.79388	0.319029	0.2413	0.994989	1.01
ENO1	rs11590606	8917669	T	rheumatoid arthritis	######	0.93996	0.496972	0.07807	0.996357	0.999
ENO1	rs2047094	8917815	A	rheumatoid arthritis	######	0.9688	0.497255	0.08222	0.997028	0.999
ENO1	rs185530616	8917925	T	rheumatoid arthritis	-0.00113	0.64275	0.002103	0.652	0.94443	0.903
ENO1	rs2047095	8917956	C	rheumatoid arthritis	3.72e-05	0.89724	0.175204	0.3464	0.995029	1
ENO1	rs10864368	8918313	C	rheumatoid arthritis	4.49e-06	0.98362	0.4964	0.6227	genotyped	1
ENO1	rs144544698	8918351	A	rheumatoid arthritis	0.000955	0.5578	0.004855	0.5787	0.923074	1.09
ENO1	rs144142810	8918442	T	rheumatoid arthritis	-0.00128	0.43794	0.004819	0.02699	0.902402	0.891
ENO1	rs11121247	8918795	C	rheumatoid arthritis	4.39e-05	0.87891	0.175306	0.3352	0.995719	1
ENO1	rs115943605	8919117	G	rheumatoid arthritis	-0.00225	0.005596	0.018918	0.04961	0.972421	0.817
ENO1	rs182580351	8919697	T	rheumatoid arthritis	2.86e-06	0.9993	0.00126	1	0.905913	1
ENO1	rs1971492	8920030	C	rheumatoid arthritis	4.88e-05	0.86552	0.175335	0.3566	0.995452	1
ENO1	rs2071414	8920712	G	rheumatoid arthritis	0.000218	0.37722	0.267333	0.473	0.997886	1.02
ENO1	rs192180185	8922071	A	rheumatoid arthritis	-0.00112	0.50258	0.004749	0.4299	0.900452	0.904
ENO1	rs28999099	8922120	C	rheumatoid arthritis	-0.00226	0.16729	0.004734	0.5879	0.944534	0.816
ENO1	rs55906160	8923259	A	rheumatoid arthritis	0.000254	0.89662	0.003384	1	0.927786	1.02
ENO1	rs1543711	8924282	G	rheumatoid arthritis	4.84e-05	0.86642	0.175506	0.304	0.996414	1
ENO1	rs190558932	8924534	G	rheumatoid arthritis	-0.00027	0.78062	0.014273	0.1567	0.928987	0.976
ENO1	rs142808045	8924643	A	rheumatoid arthritis	0.001464	0.43966	0.003545	0.4563	0.937983	1.14
ENO1	rs2781068	8924921	T	rheumatoid arthritis	4.14e-05	0.88587	0.175097	0.3531	0.995421	1
ENO1	rs2765507	8925112	C	rheumatoid arthritis	-0.00012	0.58739	0.4446	0.1938	genotyped	0.989
ENO1	rs145509748	8925712	T	rheumatoid arthritis	0.000179	0.92891	0.003199	1	0.932526	1.02
ENO1	rs2781067	8925929	G	rheumatoid arthritis	3.41e-05	0.90597	0.174784	0.3283	0.995702	1
ENO1	rs2781066	8926329	T	rheumatoid arthritis	######	0.73017	0.179867	0.04427	0.967903	0.991
ENO1	Affx-52127471	8926474	G	rheumatoid arthritis	0.001125	0.54969	0.003396	0.8032	genotyped	1.11
ENO1	rs11544513	8926474	T	rheumatoid arthritis	-0.00113	0.54675	0.003395	0.8032	1	0.903
ENO1	rs568177448	8926710	G	rheumatoid arthritis	-0.00059	0.72641	0.004338	0.5633	0.967975	0.948
ENO1	rs2781065	8926752	C	rheumatoid arthritis	4.74e-05	0.86949	0.174976	0.3559	0.99459	1
ENO1	rs2781064	8926868	T	rheumatoid arthritis	-0.00012	0.57496	0.445164	0.6163	0.99868	0.989
ENO1	rs2071412	8928125	T	rheumatoid arthritis	0.000214	0.38676	0.267159	0.5312	0.997002	1.02
ENO1	rs7540170	8928811	T	rheumatoid arthritis	0.000218	0.37683	0.267032	0.5225	0.996544	1.02
ENO1	rs2781060	8930369	C	rheumatoid arthritis	3.65e-05	0.89918	0.175247	0.344	0.99366	1
ENO1	rs2765511	8930385	A	rheumatoid arthritis	3.89e-05	0.89275	0.175317	0.335	0.993427	1
ENO1	rs56193077	8930606	G	rheumatoid arthritis	7.35e-05	0.91082	0.028882	0.7396	0.985144	1.01
ENO1	rs2274971	8931149	T	rheumatoid arthritis	0.000209	0.39842	0.267288	0.4921	0.995844	1.02
ENO1	rs1006950	8931463	C	rheumatoid arthritis	4.57e-05	0.874	0.175376	0.3007	0.994104	1
ENO1	rs28931275	8932054	C	rheumatoid arthritis	-0.00064	0.79466	0.002067	0.6485	0.945322	0.944
ENO1	rs4908519	8932413	T	rheumatoid arthritis	-0.00014	0.53958	0.445546	0.6632	0.996189	0.988
ENO1	rs115579221	8932932	T	rheumatoid arthritis	0.000463	0.54592	0.020936	0.7085	0.987576	1.04
ENO1	rs6660137	8933242	A	rheumatoid arthritis	5.3e-05	0.85439	0.174958	0.2938	0.992212	1
ENO1	rs3820037	8934237	T	rheumatoid arthritis	6.12e-05	0.83186	0.175511	0.2786	0.992698	1.01
ENO1	rs2038904	8935149	G	rheumatoid arthritis	3.42e-05	0.90576	0.174878	0.272	0.992391	1
ENO1	rs12142493	8935610	T	rheumatoid arthritis	-0.00026	0.71553	0.02478	0.9158	genotyped	0.977
ENO1	rs29000594	8935740	A	rheumatoid arthritis	-0.00097	0.69114	0.002114	0.6529	0.946457	0.917
ENO1	rs12752143	8937226	C	rheumatoid arthritis	0.000134	0.58119	0.285289	0.3411	0.99278	1.01
ENO1	rs29000589	8937422	A	rheumatoid arthritis	-0.00067	0.78182	0.002202	0.6494	0.929086	0.942
ENO1	rs184211754	8937500	G	rheumatoid arthritis	-0.00061	0.80168	0.002169	0.6545	0.938366	0.947
ENO1	rs191511877	8937882	G	rheumatoid arthritis	-0.00161	0.19301	0.00819	0.1179	0.957579	0.865
ENO1	rs11811795	8938057	C	rheumatoid arthritis	######	0.8897	0.155799	0.478	0.988194	0.996
ENO1	rs574038529	8939748	T	rheumatoid arthritis	-0.00202	0.36321	0.002639	0.1839	0.914332	0.833
ENO1	rs1325920	8939842	A	rheumatoid arthritis	######	0.83845	0.156235	0.5464	0.987935	0.994
ENO1	rs116550874	8940666	A	rheumatoid arthritis	-0.00037	0.50535	0.04283	0.5604	0.943763	0.967
ENO1	rs7536304	8942158	A	rheumatoid arthritis	-0.00014	0.51838	0.443494	0.3212	0.990185	0.987
ENO1	rs61784222	8942665	C	rheumatoid arthritis	######	0.823	0.155912	0.5456	0.986332	0.994
ENO1	rs35427361	8943012	A	rheumatoid arthritis	0.00013	0.59358	0.28391	0.5004	0.992102	1.01
ENO1	rs11121248	8943248	A	rheumatoid arthritis	-0.00014	0.51878	0.443707	0.3298	0.990157	0.987
ENO1	rs34484333	8943345	C	rheumatoid arthritis	0.00014	0.56403	0.284818	0.4443	0.992396	1.01
ENO1	rs56379806	8943350	C	rheumatoid arthritis	0.000176	0.67319	0.07409	0.5896	genotyped	1.02
ENO1	rs2131678	8943836	A	rheumatoid arthritis	0.000142	0.55862	0.284792	0.4393	0.992339	1.01
ENO1	rs150429950	8944030	G	rheumatoid arthritis	0.001948	0.031185	0.015959	0.9548	0.923676	1.19
ENO1	rs180846840	8944482	G	rheumatoid arthritis	-0.00071	0.75739	0.002301	0.7003	0.970646	0.938
ENO1	rs369685408	8944574	T	rheumatoid arthritis	-0.00101	0.5968	0.003389	0.7997	0.961099	0.913
ENO1	rs12032347	8945063	T	rheumatoid arthritis	0.000145	0.54897	0.284752	0.483	0.992376	1.01
ENO1	rs4353118	8946803	A	rheumatoid arthritis	0.00015	0.53573	0.28441	0.5155	0.992258	1.01
ENO1	rs144463873	8946958	G	rheumatoid arthritis	-0.00035	0.56164	0.035675	0.38	0.972177	0.969
ENO1	rs11121249	8947548	C	rheumatoid arthritis	4.96e-05	0.85023	0.228459	0.4974	0.979893	1
ENO1	rs11121250	8947587	C	rheumatoid arthritis	3.83e-05	0.88053	0.250513	0.5203	0.976029	1
ENO1	rs184840755	8947597	A	rheumatoid arthritis	7.29e-05	0.97729	0.001943	0.6328	0.928195	1.01
ENO1	rs145305225	8947670	C	rheumatoid arthritis	6.58e-05	0.97949	0.001942	0.6333	0.932593	1.01
ENO1	rs113836874	8947742	G	rheumatoid arthritis	-0.00049	0.5258	0.020664	0.5249	0.982638	0.957
ENO1	rs11121251	8948888	G	rheumatoid arthritis	-0.00016	0.46794	0.498134	0.4768	0.98741	0.986
ENO1	rs78548598	8949336	A	rheumatoid arthritis	-0.00079	0.13964	0.044342	0.587	0.984396	0.931
ENO1	rs79483549	8949372	T	rheumatoid arthritis	-0.00015	0.78853	0.040096	0.2552	0.985432	0.987
ENO1	rs7539600	8949480	G	rheumatoid arthritis	0.000125	0.64938	0.202084	0.3449	0.983203	1.01
ENO1	rs187755561	8949888	A	rheumatoid arthritis	-0.00018	0.88908	0.007313	0.07584	0.929529	0.984
ENO1	rs183275822	8950697	T	rheumatoid arthritis	-0.00015	0.95184	0.002014	1	0.931948	0.986
ENO1	rs12122136	8950704	G	rheumatoid arthritis	-0.00022	0.32529	0.475228	0.3838	0.987766	0.981
ENO1	rs6677265	8950720	T	rheumatoid arthritis	-0.00022	0.32622	0.475174	0.38	0.987703	0.981
ENO1	rs12736272	8951401	A	rheumatoid arthritis	0.000373	0.12963	0.271291	0.9931	0.998049	1.03
ENO1	rs184802267	8951414	A	rheumatoid arthritis	######	0.90159	0.029283	0.01224	0.979227	0.993
ENO1	rs34802130	8952474	G	rheumatoid arthritis	-0.00038	0.1235	0.2702	0.005205	genotyped	0.966
ENO1	rs56264853	8952723	T	rheumatoid arthritis	-0.00025	0.84939	0.007038	6.25e-08	genotyped	0.978
ENO1	rs550995768	8952773	T	rheumatoid arthritis	-0.00057	0.69229	0.006226	0.6638	0.930614	0.95
ENO1	rs12756629	8953268	A	rheumatoid arthritis	0.000475	0.088104	0.190971	0.4701	0.993693	1.04
ENO1	rs114675388	8953492	T	rheumatoid arthritis	0.000377	0.6179	0.022115	0.03328	0.963668	1.03
ENO1	rs115986448	8953721	A	rheumatoid arthritis	-0.0008	0.13226	0.045202	0.5271	0.984803	0.931
ENO1	rs148699567	8954201	A	rheumatoid arthritis	0.000263	0.9131	0.002197	0.4126	0.930105	1.02
ENO1	rs6696002	8954408	A	rheumatoid arthritis	0.000393	0.11023	0.272353	0.9897	0.994182	1.04
ENO1	rs6672496	8954530	G	rheumatoid arthritis	0.000393	0.11015	0.272591	0.9726	0.992639	1.04
ENO1	rs113663419	8954683	C	rheumatoid arthritis	-0.00067	0.39306	0.02009	0.2815	genotyped	0.942
ENO1	rs12749623	8954868	C	rheumatoid arthritis	0.000392	0.11079	0.272575	0.9863	0.992749	1.04
ENO1	rs143542543	8954923	A	rheumatoid arthritis	0.000284	0.90635	0.002186	0.4122	0.931135	1.03
ENO1	rs12132719	8954997	T	rheumatoid arthritis	-0.00022	0.31888	0.470055	0.3573	0.985806	0.98
ENO1	rs12037198	8955713	T	rheumatoid arthritis	0.000389	0.11342	0.272309	0.9451	0.994872	1.04
ENO1	rs150043657	8955738	A	rheumatoid arthritis	0.000405	0.56096	0.025747	0.5815	0.978663	1.04
ENO1	rs145333377	8956009	T	rheumatoid arthritis	-0.00112	0.50295	0.004551	0.8503	0.937144	0.904
ENO1	rs11121252	8956946	C	rheumatoid arthritis	######	0.83129	0.149436	0.9836	0.978792	0.994
ENO1	rs146929881	8957134	A	rheumatoid arthritis	0.000369	0.59558	0.026041	0.6302	0.969305	1.03
ENO1	rs6698322	8958110	C	rheumatoid arthritis	-0.00021	0.34913	0.470429	0.3041	0.983722	0.982
ENO1	rs535359620	8958944	T	rheumatoid arthritis	-0.00201	0.1818	0.005472	0.2774	0.962018	0.834
ENO1	rs112653519	8959008	T	rheumatoid arthritis	-0.00022	0.38043	0.257816	0.9677	0.980247	0.98
ENO1	rs12751621	8959070	T	rheumatoid arthritis	0.000385	0.11766	0.272538	0.9212	0.990813	1.04
ENO1	rs12732947	8959095	C	rheumatoid arthritis	0.000213	0.36525	0.320215	0.8847	0.986	1.02
ENO1	rs141282582	8959107	T	rheumatoid arthritis	-0.00103	0.38979	0.0093	0.7648	0.90265	0.912
ENO1	rs193025789	8959353	A	rheumatoid arthritis	0.000427	0.86585	0.002018	0.6373	0.920564	1.04
ENO1	rs146020164	8959582	T	rheumatoid arthritis	0.000642	0.44872	0.017812	0.2641	0.947414	1.06
ENO1	rs148742762	8959673	G	rheumatoid arthritis	-0.00017	0.64944	0.097081	1	0.976972	0.985
ENO1	rs12034719	8960153	A	rheumatoid arthritis	0.000405	0.10058	0.272266	0.7895	0.988921	1.04
ENO1	rs12032404	8960387	C	rheumatoid arthritis	0.000402	0.10289	0.27229	0.7565	0.988406	1.04
ENO1	rs183183499	8960594	T	rheumatoid arthritis	0.003376	0.17219	0.002103	0.6554	0.922519	1.36
ENO1	rs12033337	8961344	C	rheumatoid arthritis	0.000404	0.1017	0.272169	0.7076	0.986427	1.04
ENO1	rs12139087	8961530	T	rheumatoid arthritis	######	0.83731	0.14699	0.8561	0.971246	0.994
ENO1	rs12129070	8961863	C	rheumatoid arthritis	-0.00023	0.30413	0.386366	0.6016	0.978371	0.979
ENO1	rs116209448	8962029	A	rheumatoid arthritis	-0.00145	0.080635	0.018279	0.9229	0.964425	0.878
ENO1	rs115042055	8962057	T	rheumatoid arthritis	0.000935	0.45157	0.00801	0.6641	0.953801	1.09
ENO1	rs6666946	8962827	C	rheumatoid arthritis	-0.0004	0.084324	0.338186	0.144	0.978564	0.965
ENO1	rs141021176	8962893	C	rheumatoid arthritis	-0.00107	0.48613	0.005173	0.2415	0.972436	0.908
ENO1	rs55988804	8963151	T	rheumatoid arthritis	-0.00017	0.65089	0.096797	0.8817	0.97452	0.985
ENO1	rs12124592	8963291	G	rheumatoid arthritis	-0.0004	0.083534	0.338225	0.1571	0.978633	0.964
ENO1	rs114844998	8963355	A	rheumatoid arthritis	0.000243	0.87342	0.005617	0.1923	0.913672	1.02
ENO1	rs12135673	8963453	T	rheumatoid arthritis	-0.0004	0.085808	0.3384	0.1494	0.978738	0.965
ENO1	rs138663150	8963556	T	rheumatoid arthritis	-0.00041	0.3969	0.052784	0.9731	0.998432	0.963
ENO1	rs28620458	8963855	A	rheumatoid arthritis	-0.00014	0.59456	0.239191	0.4208	0.984761	0.988
ENO1	rs17032809	8964144	C	rheumatoid arthritis	0.000425	0.38606	0.0527	0.1757	genotyped	1.04
ENO1	rs138383569	8965030	C	rheumatoid arthritis	0.000214	0.88877	0.00559	0.1907	0.907763	1.02
ENO1	rs115127818	8965349	A	rheumatoid arthritis	-0.00216	0.007148	0.019088	0.08022	0.987501	0.824
ENO1	rs1284568	8966176	T	rheumatoid arthritis	0.00022	0.80017	0.017504	0.7486	0.912388	1.02
ENO1	rs4908792	8966338	T	rheumatoid arthritis	-0.0002	0.41829	0.285977	0.4071	0.981151	0.982
ENO1	rs111327525	8966488	A	rheumatoid arthritis	-0.00034	0.61634	0.026318	0.3344	0.989626	0.97
ENO1	rs1812348	8967863	G	rheumatoid arthritis	-0.00039	0.093277	0.33727	0.175	0.979885	0.965
ENO1	rs57252330	8968144	T	rheumatoid arthritis	-0.00047	0.32301	0.055389	0.987	0.978962	0.958
ENO1	rs56140535	8968194	T	rheumatoid arthritis	-0.00047	0.32311	0.055388	0.987	0.978763	0.958
ENO1	rs10864369	8968350	C	rheumatoid arthritis	-0.00039	0.09262	0.337269	0.1713	0.979964	0.965
ENO1	rs7526401	8969000	C	rheumatoid arthritis	-0.0003	0.2032	0.338763	0.4466	0.982123	0.974
ENO1	rs7524131	8969075	T	rheumatoid arthritis	-0.0003	0.20207	0.338676	0.4746	0.98212	0.974
ENO1	rs7534552	8969219	A	rheumatoid arthritis	-0.00035	0.13221	0.34858	0.07575	0.979438	0.969
ENO1	rs141496722	8969464	T	rheumatoid arthritis	-0.00045	0.3576	0.0526	0.9459	0.991907	0.96
ENO1	rs115828654	8969753	G	rheumatoid arthritis	-0.00072	0.17319	0.044486	0.7203	0.988549	0.937
ENO1	rs12136234	8971030	A	rheumatoid arthritis	######	0.85081	0.310185	0.4297	0.988095	0.996
ENO1	rs12144002	8971274	C	rheumatoid arthritis	0.000417	0.404	0.05054	0.1887	genotyped	1.04
ENO1	rs142610569	8971414	A	rheumatoid arthritis	0.001317	0.33841	0.006951	0.1208	0.903755	1.13
ENO1	rs6687798	8971510	C	rheumatoid arthritis	0.000579	0.042209	0.185703	0.6958	0.966677	1.05
ENO1	rs6682376	8972122	C	rheumatoid arthritis	-0.00016	0.4734	0.36518	0.06628	0.988419	0.985
ENO1	rs11121257	8972865	A	rheumatoid arthritis	######	0.81911	0.31001	0.4071	0.989172	0.995
ENO1	rs11121258	8972964	G	rheumatoid arthritis	######	0.81853	0.31001	0.4116	0.98921	0.995
ENO1	rs6699210	8973164	C	rheumatoid arthritis	-0.00036	0.11979	0.348629	0.08043	0.98021	0.968
ENO1	rs141129032	8973224	G	rheumatoid arthritis	-0.0002	0.40374	0.28604	0.4722	0.980859	0.982
ENO1	rs72859061	8973499	A	rheumatoid arthritis	-0.00049	0.32195	0.05269	1	0.982355	0.957
ENO1	rs114274892	8973532	T	rheumatoid arthritis	-0.00047	0.34201	0.052478	1	0.988271	0.959
ENO1	rs12127814	8973533	A	rheumatoid arthritis	######	0.81305	0.309846	0.3874	0.989018	0.995
ENO1	rs12127844	8973567	A	rheumatoid arthritis	######	0.77484	0.228809	0.4749	0.988228	0.993
ENO1	rs116137061	8973870	A	rheumatoid arthritis	-0.00151	0.54346	0.002098	0.6409	0.900348	0.873
ENO1	rs79970233	8974005	G	rheumatoid arthritis	8.37e-05	0.8731	0.0459	0.7983	genotyped	1.01
ENO1	rs6687783	8974316	A	rheumatoid arthritis	-0.00045	0.36527	0.052586	0.9594	0.984008	0.961
ENO1	rs540912913	8975374	C	rheumatoid arthritis	0.001629	0.63368	0.001074	0.3338	0.940216	1.16
ENO1	rs59080802	8975507	T	rheumatoid arthritis	-0.00048	0.32757	0.052779	1	0.980163	0.958
ENO1	rs6694243	8975974	T	rheumatoid arthritis	-0.00053	0.23219	0.066929	0.7705	0.962348	0.953
ENO1	rs6694872	8976566	T	rheumatoid arthritis	-0.00046	0.3536	0.052529	1	0.985624	0.96
ENO1	rs75303806	8976693	G	rheumatoid arthritis	######	0.7082	0.312816	0.3728	0.991778	0.992
ENO1	rs112376451	8977126	A	rheumatoid arthritis	-0.00019	0.43279	0.285678	0.6752	0.979954	0.983
ENO1	rs4908793	8977403	T	rheumatoid arthritis	######	0.68056	0.313839	0.3503	0.990347	0.991
ENO1	rs141691744	8977413	T	rheumatoid arthritis	-0.0011	0.65805	0.002099	0.6384	0.90178	0.906
ENO1	rs3861751	8977459	C	rheumatoid arthritis	-0.00028	0.22639	0.360892	0.08238	0.990263	0.975
ENO1	rs577437802	8977888	T	rheumatoid arthritis	-0.00199	0.19494	0.005347	0.2466	0.949647	0.836
ENO1	rs6668049	8978292	C	rheumatoid arthritis	-0.00036	0.11515	0.347912	0.0815	0.981375	0.968
ENO1	rs114414780	8978336	A	rheumatoid arthritis	-0.00225	0.11559	0.006329	1	0.923197	0.816
ENO1	rs6665631	8978514	G	rheumatoid arthritis	######	0.69196	0.312865	0.4192	0.99833	0.992
ENO1	rs6668426	8978646	G	rheumatoid arthritis	-0.00036	0.11416	0.348067	0.08771	0.982295	0.968
ENO1	rs12129827	8978799	A	rheumatoid arthritis	8.55e-05	0.71696	0.3131	0.8059	genotyped	1.01
ENO1	rs536692605	8979061	C	rheumatoid arthritis	0.003984	0.010802	0.005048	0.4898	0.965478	1.43
ENO1	rs2007860	8979262	T	rheumatoid arthritis	-0.00019	0.42408	0.286334	0.583	0.978133	0.983
ENO1	rs11121263	8979686	T	rheumatoid arthritis	-0.00013	0.5777	0.305851	0.5472	0.991185	0.988
ENO1	rs61784241	8980579	T	rheumatoid arthritis	-0.00014	0.5701	0.304563	0.5912	0.984828	0.988
ENO1	rs12132689	8980813	C	rheumatoid arthritis	-0.00014	0.55259	0.304331	0.713	0.979778	0.987
ENO1	rs79281849	8981300	T	rheumatoid arthritis	-0.00014	0.86642	0.019218	0.4906	0.961194	0.988
ENO1	rs4908795	8981748	G	rheumatoid arthritis	0.000156	0.56297	0.216354	0.7603	0.96717	1.01
ENO1	rs77403967	8981813	T	rheumatoid arthritis	-0.00063	0.47324	0.0159	0.8696	genotyped	0.945
ENO1	rs12144840	8982271	T	rheumatoid arthritis	2.37e-05	0.91432	0.451441	0.1138	0.986475	1
ENO1	rs12137125	8982305	C	rheumatoid arthritis	5.74e-05	0.79415	0.476453	0.1761	0.981923	1.01
ENO1	rs6690365	8982464	C	rheumatoid arthritis	9.85e-05	0.65441	0.447985	0.08683	0.994126	1.01
ENO1	rs12134703	8982509	C	rheumatoid arthritis	9.55e-05	0.66423	0.447974	0.08943	0.994771	1.01
ENO1	rs12137193	8982529	T	rheumatoid arthritis	9.11e-05	0.67862	0.447976	0.09141	0.994937	1.01
ENO1	rs6667084	8982719	T	rheumatoid arthritis	9.41e-05	0.66849	0.447405	0.07666	0.996415	1.01
ENO1	rs6667091	8982728	A	rheumatoid arthritis	9.27e-05	0.67306	0.447314	0.08377	0.996312	1.01
ENO1	rs4908796	8982906	A	rheumatoid arthritis	8.28e-05	0.70798	0.4495	0.1803	genotyped	1.01
ENO1	rs148974249	8983630	A	rheumatoid arthritis	0.000872	0.61042	0.004382	0.1033	0.926802	1.08
ENO1	rs11806366	8983655	C	rheumatoid arthritis	1.62e-05	0.94161	0.464632	0.6688	0.972917	1
ENO1	rs11806368	8983685	A	rheumatoid arthritis	3.2e-05	0.8841	0.496762	0.2176	0.982211	1
ENO1	rs11805230	8983758	A	rheumatoid arthritis	1.66e-05	0.93991	0.497206	0.3898	0.98072	1
ENO1	rs11805233	8983768	C	rheumatoid arthritis	1.32e-05	0.95216	0.497518	0.3238	0.980596	1
ENO1	rs145765218	8984344	A	rheumatoid arthritis	-0.00145	0.46683	0.003271	0.5575	0.907278	0.877
ENO1	rs79009047	8984720	T	rheumatoid arthritis	0.00097	0.44244	0.008193	0.3094	0.909089	1.09
ENO1	rs10864370	8985036	T	rheumatoid arthritis	0.000242	0.33888	0.273774	0.2696	0.92878	1.02
ENO1	rs78847327	8985988	G	rheumatoid arthritis	-0.00028	0.26319	0.2776	1.61e-07	genotyped	0.976
ENO1	rs140005761	8986041	G	rheumatoid arthritis	-0.00244	0.053529	0.008211	0.1136	0.907633	0.803
ENO1	rs141073770	8986542	G	rheumatoid arthritis	-0.00123	0.17588	0.015867	0.2924	0.912256	0.895
ENO1	rs10779706	8986682	T	rheumatoid arthritis	0.000827	0.018653	0.115441	0.882	0.931604	1.08
ENO1	rs577838553	8986710	G	rheumatoid arthritis	0.002746	0.071047	0.005573	0.5039	0.927212	1.28
ENO1	rs2781072	8987104	T	rheumatoid arthritis	0.000416	0.059601	0.455557	0.1505	0.987824	1.04
ENO1	rs2765512	8987259	T	rheumatoid arthritis	0.000412	0.061527	0.4603	0.000115	genotyped	1.04
ENO1	rs2781073	8987339	C	rheumatoid arthritis	0.000383	0.26402	0.117031	0.3598	0.980414	1.04
ENO1	rs57081602	8987340	T	rheumatoid arthritis	0.000139	0.61291	0.202377	0.3025	0.963218	1.01
ENO1	rs2765513	8987597	T	rheumatoid arthritis	0.000186	0.48112	0.227345	0.08899	0.968964	1.02
ENO1	rs2781074	8987653	A	rheumatoid arthritis	0.000355	0.10697	0.454859	0.247	0.990894	1.03
ENO1	rs7520976	8987659	T	rheumatoid arthritis	0.000356	0.10682	0.454892	0.2023	0.990775	1.03
ENO1	rs11121265	8987784	C	rheumatoid arthritis	0.000276	0.42871	0.11351	0.8353	0.964007	1.03
ENO1	rs2765516	8988244	T	rheumatoid arthritis	0.000392	0.25201	0.117032	0.385	0.986643	1.04
ENO1	rs12145564	8988301	T	rheumatoid arthritis	-0.00021	0.36136	0.337773	0.2519	0.983233	0.981
ENO1	rs11121266	8988536	A	rheumatoid arthritis	0.000387	0.25712	0.119106	0.3398	0.977167	1.04
ENO1	rs2781076	8988891	A	rheumatoid arthritis	0.000364	0.28599	0.117064	0.3783	0.990424	1.03
ENO1	rs2781077	8988965	A	rheumatoid arthritis	0.000364	0.28615	0.117063	0.3783	0.99098	1.03
ENO1	rs6577539	8989235	A	rheumatoid arthritis	0.000359	0.29209	0.116994	0.3564	0.993012	1.03
ENO1	rs2781078	8989375	C	rheumatoid arthritis	0.000356	0.29588	0.116967	0.3607	0.994096	1.03
ENO1	rs12022018	8989461	T	rheumatoid arthritis	0.000234	0.50112	0.113736	0.8046	0.970172	1.02
ENO1	rs113470213	8989678	A	rheumatoid arthritis	3.89e-05	0.92448	0.078366	0.07987	0.981974	1
ENO1	rs2991277	8989842	A	rheumatoid arthritis	0.000356	0.29555	0.116885	0.3069	0.997814	1.03
ENO1	rs2991278	8989849	C	rheumatoid arthritis	0.000351	0.302	0.116933	0.3189	0.997953	1.03
ENO1	rs2991279	8989850	A	rheumatoid arthritis	0.000351	0.30309	0.116962	0.3149	0.99663	1.03
ENO1	rs2991280	8989894	C	rheumatoid arthritis	0.000408	0.23077	0.117	0.3608	genotyped	1.04
ENO1	rs138239007	8989922	A	rheumatoid arthritis	-0.00032	0.70944	0.016979	0.4875	0.946047	0.971
PTGS2	rs55660734	186590001	G	rheumatoid arthritis	-8.58e-05	0.74541	0.219638	0.178	0.996608	0.992
PTGS2	rs76026871	186590471	T	rheumatoid arthritis	-0.0006705	0.63867	0.00609837	0.6562	0.958121	0.941
PTGS2	rs11799322	186591322	G	rheumatoid arthritis	0.00021894	0.49307	0.135484	0.8852	0.999046	1.02
PTGS2	rs55658718	186591912	T	rheumatoid arthritis	-8.93e-05	0.73517	0.219649	0.1877	0.996758	0.992
PTGS2	rs6689065	186592058	G	rheumatoid arthritis	0.00022073	0.37714	0.258906	0.2283	0.998067	1.02
PTGS2	rs16825600	186592191	A	rheumatoid arthritis	0.00019945	0.53204	0.135705	0.8797	0.998814	1.02
PTGS2	rs115387835	186592363	G	rheumatoid arthritis	-2e-05	0.99047	0.0046575	0.1894	0.917889	0.998
PTGS2	rs111968424	186592679	C	rheumatoid arthritis	0.00020196	0.52651	0.136034	0.9885	0.997752	1.02
PTGS2	rs11585801	186593084	C	rheumatoid arthritis	0.00014293	0.66787	0.122907	0.5492	0.997112	1.01
PTGS2	rs17520924	186593131	T	rheumatoid arthritis	0.00014293	0.66788	0.122907	0.5492	0.997093	1.01
PTGS2	rs16825604	186593207	A	rheumatoid arthritis	-9.67e-05	0.82817	0.0648211	0.05514	0.987139	0.991
PTGS2	rs187463074	186594244	A	rheumatoid arthritis	-0.0009683	0.1249	0.0319827	0.7441	0.964864	0.917
PTGS2	rs2383512	186594528	T	rheumatoid arthritis	0.00020766	0.51506	0.13597	0.9828	0.997063	1.02
PTGS2	rs187974625	186594665	T	rheumatoid arthritis	-8.25e-05	0.96111	0.00457607	0.1313	0.910809	0.993
PTGS2	rs7518525	186594979	G	rheumatoid arthritis	0.00021039	0.39986	0.259155	0.2498	0.996948	1.02
PTGS2	rs141066964	186595291	C	rheumatoid arthritis	0.00088027	0.46986	0.00873809	0.6813	0.922676	1.08
PTGS2	rs138944237	186595582	C	rheumatoid arthritis	0.001623	0.31209	0.00487619	0.2157	0.947793	1.16
PTGS2	rs11808900	186596597	C	rheumatoid arthritis	0.00020049	0.5303	0.135522	0.9597	0.997915	1.02
PTGS2	rs11810534	186596630	C	rheumatoid arthritis	0.00020014	0.53106	0.13551	0.9655	0.99783	1.02
PTGS2	rs181588051	186596738	A	rheumatoid arthritis	0.001085	0.57686	0.00350098	0.4512	0.9029	1.1
PTGS2	rs10911895	186596922	G	rheumatoid arthritis	0.00020839	0.40441	0.259096	0.2569	0.997132	1.02
PTGS2	rs35205448	186597750	T	rheumatoid arthritis	0.00019971	0.53192	0.135619	0.9597	0.997237	1.02
PTGS2	rs35461575	186597885	C	rheumatoid arthritis	0.00019637	0.53874	0.135567	0.9597	0.997835	1.02
PTGS2	rs80218497	186597983	C	rheumatoid arthritis	0.0039296	0.1963	0.00138358	1	0.919641	1.42
PTGS2	rs116368079	186597998	A	rheumatoid arthritis	-0.0003933	0.80392	0.0050293	0.8651	0.947598	0.965
PTGS2	rs10489396	186598211	T	rheumatoid arthritis	0.00019601	0.53906	0.135883	0.9828	0.997067	1.02
PTGS2	rs6658482	186598526	C	rheumatoid arthritis	-8.97e-05	0.73415	0.219667	0.2249	0.996434	0.992
PTGS2	rs10489397	186598610	A	rheumatoid arthritis	0.00020011	0.53108	0.135528	0.9597	0.997871	1.02
PTGS2	rs7514491	186599018	C	rheumatoid arthritis	0.00029037	0.32851	0.161903	0.9343	0.99494	1.03
PTGS2	rs72721542	186599224	G	rheumatoid arthritis	0.0006634	0.023834	0.166977	0.5598	0.993489	1.06
PTGS2	rs2383513	186599524	C	rheumatoid arthritis	0.00019606	0.53897	0.135883	0.9828	0.997008	1.02
PTGS2	rs1883650	186599828	T	rheumatoid arthritis	0.00020004	0.53124	0.135537	0.9597	0.997776	1.02
PTGS2	rs34861519	186600471	C	rheumatoid arthritis	0.00042606	0.59637	0.0188663	0.4599	0.994185	1.04
PTGS2	rs2891249	186600481	C	rheumatoid arthritis	0.00020753	0.51647	0.135359	0.8281	0.996486	1.02
PTGS2	rs72721544	186600486	C	rheumatoid arthritis	0.00013268	0.69025	0.123122	0.5174	0.996574	1.01
PTGS2	rs2383514	186600660	G	rheumatoid arthritis	0.00020302	0.52515	0.135717	0.851	0.99562	1.02
PTGS2	rs76276870	186601009	G	rheumatoid arthritis	0.00042554	0.59687	0.0188631	0.46	0.994165	1.04
PTGS2	rs11811047	186601141	A	rheumatoid arthritis	0.00020394	0.52332	0.135698	0.834	0.995571	1.02
PTGS2	rs71634178	186601716	T	rheumatoid arthritis	0.00020304	0.52511	0.135716	0.851	0.995614	1.02
PTGS2	rs34365031	186602017	G	rheumatoid arthritis	0.00020337	0.52444	0.135718	0.851	0.995562	1.02
PTGS2	rs80344968	186602234	G	rheumatoid arthritis	-0.0007271	0.60988	0.00614402	0.6606	0.95499	0.937
PTGS2	rs1883651	186602302	C	rheumatoid arthritis	0.0002074	0.51674	0.135361	0.8281	0.996464	1.02
PTGS2	rs79068046	186602408	C	rheumatoid arthritis	-0.000432	0.27789	0.082525	0.2996	0.991823	0.962
PTGS2	rs1883652	186602643	A	rheumatoid arthritis	0.0002031	0.525	0.135717	0.851	0.995608	1.02
PTGS2	rs4511065	186602721	T	rheumatoid arthritis	0.0002031	0.525	0.135717	0.851	0.995608	1.02
PTGS2	rs6684038	186602759	T	rheumatoid arthritis	-8.84e-05	0.73776	0.219545	0.2367	0.99694	0.992
PTGS2	rs71634179	186603426	T	rheumatoid arthritis	0.00019965	0.53201	0.135752	0.8794	0.995613	1.02
PTGS2	rs149127622	186604252	C	rheumatoid arthritis	0.0010145	0.56132	0.00422774	1	0.927124	1.1
PTGS2	rs12145329	186604505	C	rheumatoid arthritis	-8.82e-05	0.7384	0.219551	0.2551	0.996934	0.992
PTGS2	rs2891250	186604691	C	rheumatoid arthritis	0.00020473	0.52211	0.135388	0.8508	0.996434	1.02
PTGS2	rs6425037	186604763	C	rheumatoid arthritis	0.00010312	0.63774	0.478675	0.9536	0.99605	1.01
PTGS2	rs138138721	186605555	A	rheumatoid arthritis	0.0006693	0.49936	0.0129551	0.8934	0.947365	1.06
PTGS2	rs79802125	186605601	T	rheumatoid arthritis	0.00019285	0.5493	0.134311	0.971	0.988871	1.02
PTGS2	rs78442574	186605602	G	rheumatoid arthritis	0.00019643	0.54184	0.134331	0.971	0.988984	1.02
PTGS2	rs16825639	186606050	G	rheumatoid arthritis	0.000195	0.54161	0.135749	0.8908	0.995602	1.02
PTGS2	rs16825646	186606460	G	rheumatoid arthritis	0.00019501	0.54159	0.135749	0.8908	0.995601	1.02
PTGS2	rs113795820	186606516	A	rheumatoid arthritis	0.00036644	0.78793	0.00669235	0.1176	0.962173	1.03
PTGS2	rs34770837	186606693	G	rheumatoid arthritis	0.00014519	0.66263	0.128988	0.4549	0.960449	1.01
PTGS2	rs115465793	186606708	G	rheumatoid arthritis	0.00014643	0.66031	0.128644	0.432	0.960221	1.01
PTGS2	rs111842206	186608458	A	rheumatoid arthritis	0.00019498	0.54165	0.13575	0.8908	0.995555	1.02
PTGS2	rs10911898	186612593	T	rheumatoid arthritis	0.00020976	0.40148	0.259136	0.188	0.99661	1.02
PTGS2	rs12239058	186612640	G	rheumatoid arthritis	0.00021292	0.50485	0.135975	0.9024	0.995084	1.02
PTGS2	rs10911899	186612725	G	rheumatoid arthritis	0.000195	0.54161	0.135749	0.8908	0.995467	1.02
PTGS2	rs11802553	186614430	G	rheumatoid arthritis	0.00019936	0.53309	0.135392	0.8678	0.996289	1.02
PTGS2	rs149721778	186614488	T	rheumatoid arthritis	0.0021099	0.10968	0.00736968	0.7141	0.937819	1.21
PTGS2	rs145603304	186614641	A	rheumatoid arthritis	-8.66e-05	0.96526	0.00325296	0.7753	0.930436	0.992
PTGS2	rs79032296	186614827	C	rheumatoid arthritis	0.00021275	0.58644	0.08578	0.0535	genotyped	1.02
PTGS2	rs16825671	186615803	T	rheumatoid arthritis	0.00019959	0.53262	0.135392	0.8678	0.996277	1.02
PTGS2	rs16825675	186615995	C	rheumatoid arthritis	0.0002158	0.38805	0.259182	0.2003	0.996638	1.02
PTGS2	rs61810348	186616037	A	rheumatoid arthritis	-0.0001313	0.63146	0.199313	0.7692	0.997624	0.988
PTGS2	rs16825681	186616202	T	rheumatoid arthritis	0.00020637	0.5188	0.135424	0.8792	0.996043	1.02
PTGS2	rs12734267	186616477	G	rheumatoid arthritis	0.0001999	0.53198	0.135392	0.885	0.996249	1.02
PTGS2	rs12734420	186616599	G	rheumatoid arthritis	0.00020057	0.53065	0.135383	0.8964	0.996185	1.02
PTGS2	rs61810349	186616782	C	rheumatoid arthritis	-0.0010986	0.53525	0.00403711	0.8252	0.939386	0.906
PTGS2	rs184841956	186617384	T	rheumatoid arthritis	-0.0017964	0.17022	0.00750341	1	0.932135	0.851
PTGS2	rs35483551	186617472	C	rheumatoid arthritis	0.0001834	0.57622	0.130977	0.9173	0.974297	1.02
PTGS2	rs34101282	186617478	C	rheumatoid arthritis	0.00018377	0.57552	0.130955	0.9055	0.974118	1.02
PTGS2	rs71634186	186617683	T	rheumatoid arthritis	0.00020116	0.52941	0.135392	0.885	0.996294	1.02
PTGS2	rs16825687	186617717	G	rheumatoid arthritis	0.00020018	0.53142	0.135405	0.8907	0.996232	1.02
PTGS2	rs7539054	186618699	C	rheumatoid arthritis	0.00021649	0.38689	0.25881	0.157	0.99646	1.02
PTGS2	rs6425038	186619190	C	rheumatoid arthritis	0.00021993	0.37875	0.259554	0.2136	0.996926	1.02
PTGS2	rs12403185	186619764	C	rheumatoid arthritis	0.00012672	0.70322	0.123233	0.4832	0.998736	1.01
PTGS2	rs718665	186619852	G	rheumatoid arthritis	-0.0004491	0.70017	0.00942219	0.3361	0.936876	0.96
PTGS2	rs111706166	186620240	C	rheumatoid arthritis	-0.000284	0.69562	0.0234864	0.2965	0.986697	0.975
PTGS2	rs7520374	186620245	A	rheumatoid arthritis	-0.0002107	0.76882	0.0240922	0.2729	0.987488	0.981
PTGS2	rs12405919	186620273	T	rheumatoid arthritis	0.00013026	0.69539	0.123197	0.4882	0.998697	1.01
PTGS2	rs190510358	186620928	T	rheumatoid arthritis	0.00044392	0.71648	0.00886483	0.6169	0.905291	1.04
PTGS2	rs113923042	186621050	T	rheumatoid arthritis	-0.0003396	0.64405	0.0227533	0.1938	0.994036	0.97
PTGS2	rs67816471	186621103	G	rheumatoid arthritis	6.53e-05	0.83269	0.146556	0.3868	0.99789	1.01
PTGS2	rs112851199	186621231	C	rheumatoid arthritis	-0.0003374	0.64614	0.0227481	0.1938	0.994226	0.97
PTGS2	rs141396902	186621351	T	rheumatoid arthritis	0.0013316	0.37326	0.00582816	0.1321	0.918298	1.13
PTGS2	rs192269832	186621718	T	rheumatoid arthritis	-0.001412	0.50375	0.00273289	0.3316	0.974821	0.881
PTGS2	rs12402603	186623034	A	rheumatoid arthritis	6.47e-05	0.83422	0.146545	0.3868	0.998103	1.01
PTGS2	rs113267226	186623344	A	rheumatoid arthritis	-0.0003383	0.64529	0.0227478	0.1938	0.994235	0.97
PTGS2	rs12405141	186623470	G	rheumatoid arthritis	0.00010704	0.7476	0.123225	0.4884	0.99887	1.01
PTGS2	rs111974486	186623660	C	rheumatoid arthritis	-0.0003381	0.64545	0.0227495	0.1938	0.99428	0.97
PTGS2	rs10911900	186623810	C	rheumatoid arthritis	6.01e-05	0.84596	0.146606	0.4178	0.99813	1.01
PTGS2	rs149904631	186623979	T	rheumatoid arthritis	0.00050951	0.72867	0.00598889	0.009847	0.921233	1.05
PTGS2	rs113410176	186623994	T	rheumatoid arthritis	-0.000336	0.64758	0.0227453	0.1938	0.994292	0.97
PTGS2	rs10911901	186624006	C	rheumatoid arthritis	6.04e-05	0.84505	0.146603	0.4178	0.998128	1.01
PTGS2	rs111822357	186624505	C	rheumatoid arthritis	-0.0003364	0.64713	0.0227462	0.1938	0.994283	0.97
PTGS2	rs114202131	186624868	T	rheumatoid arthritis	0.00016201	0.78536	0.0369155	0.8437	0.94651	1.01
PTGS2	rs113866759	186625361	T	rheumatoid arthritis	-0.0003393	0.64425	0.0227507	0.1938	0.994342	0.97
PTGS2	rs187956639	186625481	A	rheumatoid arthritis	-0.0021196	0.28037	0.00326319	0.5947	0.943128	0.826
PTGS2	rs111738005	186625563	T	rheumatoid arthritis	-0.0003395	0.64406	0.0227519	0.1938	0.994362	0.97
PTGS2	rs6698048	186625638	C	rheumatoid arthritis	5.98e-05	0.84664	0.14661	0.4139	0.998221	1.01
PTGS2	rs113037128	186625888	C	rheumatoid arthritis	-0.0003382	0.64536	0.0227471	0.1938	0.994368	0.97
PTGS2	rs114090096	186625947	G	rheumatoid arthritis	-0.0004606	0.74867	0.00605881	0.6584	0.951607	0.959
PTGS2	rs9783052	186626465	G	rheumatoid arthritis	5.49e-05	0.85918	0.146668	0.4024	0.998153	1
PTGS2	rs138331778	186627128	T	rheumatoid arthritis	-0.001497	0.027196	0.0276182	0.6696	0.965008	0.874
PTGS2	rs12089049	186627209	T	rheumatoid arthritis	0.00014558	0.66092	0.124256	0.5624	0.996193	1.01
PTGS2	rs112411994	186627262	A	rheumatoid arthritis	-0.0003395	0.64406	0.0227523	0.1938	0.994464	0.97
PTGS2	rs763954058	186627269	C	rheumatoid arthritis	-0.0021847	0.53187	0.00105368	1	0.928439	0.821
PTGS2	rs9783017	186627831	T	rheumatoid arthritis	0.00012566	0.70532	0.123421	0.5563	0.999037	1.01
PTGS2	rs114356976	186627929	G	rheumatoid arthritis	0.0010998	0.13722	0.02242	0.01076	genotyped	1.1
PTGS2	rs1073993	186629975	C	rheumatoid arthritis	-9.95e-05	0.66498	0.344922	0.8918	0.998829	0.991
PTGS2	rs78137673	186630343	T	rheumatoid arthritis	-0.0024619	0.1947	0.0034139	0.5998	0.956754	0.801
PTGS2	rs11584118	186630857	G	rheumatoid arthritis	0.0001257	0.70522	0.123419	0.5616	0.9992	1.01
PTGS2	rs12749248	186631755	A	rheumatoid arthritis	0.0025454	0.098921	0.00548767	1	0.916147	1.26
PTGS2	rs12124257	186631932	C	rheumatoid arthritis	0.00043168	0.34494	0.0622475	0.1953	0.979235	1.04
PTGS2	rs112625267	186632005	C	rheumatoid arthritis	-0.0003777	0.60738	0.0227305	0.1805	0.994701	0.967
PTGS2	rs545657215	186632097	C	rheumatoid arthritis	-0.0027392	0.30801	0.00182738	0.2199	0.901964	0.781
PTGS2	rs16825688	186632287	C	rheumatoid arthritis	-0.000275	0.70414	0.0235349	0.1659	0.991991	0.976
PTGS2	rs10911902	186632317	C	rheumatoid arthritis	0.00021011	0.44345	0.1983	0.6802	genotyped	1.02
PTGS2	rs113713196	186632591	T	rheumatoid arthritis	-0.0003966	0.58889	0.0229173	0.1806	0.990139	0.965
PTGS2	rs113166448	186633061	G	rheumatoid arthritis	-0.0003912	0.59406	0.0229076	0.1805	0.990311	0.965
PTGS2	rs111747139	186633351	A	rheumatoid arthritis	-0.0003773	0.60771	0.022731	0.1806	0.994812	0.967
PTGS2	rs66494422	186633738	T	rheumatoid arthritis	0.00014085	0.6718	0.123282	0.5453	0.99944	1.01
PTGS2	rs7547677	186633754	A	rheumatoid arthritis	0.0001493	0.60943	0.168787	0.7453	0.995312	1.01
PTGS2	rs112228487	186633933	T	rheumatoid arthritis	-0.0003771	0.60791	0.0227294	0.1806	0.994991	0.967
PTGS2	rs113153663	186634090	G	rheumatoid arthritis	-0.0003776	0.60744	0.0227295	0.1806	0.995007	0.967
PTGS2	rs114847533	186634270	G	rheumatoid arthritis	-0.0009665	0.2464	0.0186858	0.4194	0.935792	0.917
PTGS2	rs72721554	186634374	G	rheumatoid arthritis	-0.00129	0.29144	0.00839388	0.748	0.958025	0.89
PTGS2	rs112658272	186634525	C	rheumatoid arthritis	-0.0002358	0.74391	0.023744	0.1848	0.987545	0.979
PTGS2	rs12076624	186634542	C	rheumatoid arthritis	7.61e-05	0.80563	0.146602	0.414	0.998842	1.01
PTGS2	rs114913591	186634553	G	rheumatoid arthritis	-0.0002834	0.71225	0.0213779	0.06306	0.968139	0.975
PTGS2	rs144835792	186634559	C	rheumatoid arthritis	-0.0002822	0.71338	0.0213756	0.06306	0.968178	0.975
PTGS2	rs147528054	186634671	C	rheumatoid arthritis	-0.0012503	0.30811	0.00835834	0.7475	0.955954	0.894
PTGS2	rs10911903	186634883	G	rheumatoid arthritis	-0.0001022	0.75922	0.123	0.3841	genotyped	0.991
PTGS2	rs12134877	186635095	G	rheumatoid arthritis	-0.0002035	0.4576	0.198424	0.8557	0.999779	0.982
PTGS2	rs74134717	186635199	C	rheumatoid arthritis	-0.0003018	0.67707	0.0233683	0.1551	0.994959	0.973
PTGS2	rs74134718	186635474	T	rheumatoid arthritis	-0.0002739	0.70509	0.0235266	0.1179	0.990996	0.976
PTGS2	rs114604932	186635552	T	rheumatoid arthritis	0.0011841	0.12369	0.0217916	0.9683	0.944365	1.11
PTGS2	rs112000161	186635562	T	rheumatoid arthritis	-0.0003731	0.61129	0.0227606	0.1689	0.996101	0.967
PTGS2	rs527505410	186635792	C	rheumatoid arthritis	-0.0042775	0.10289	0.00186791	0.2955	0.927994	0.68
PTGS2	rs113127729	186636280	G	rheumatoid arthritis	-0.0003733	0.61116	0.0227613	0.1689	0.996088	0.967
PTGS2	rs113505423	186637006	T	rheumatoid arthritis	-0.0003734	0.61106	0.0227615	0.1689	0.996125	0.967
PTGS2	rs111451369	186637771	C	rheumatoid arthritis	-0.0003853	0.59957	0.0227864	0.1579	0.995823	0.966
PTGS2	rs112185056	186637813	G	rheumatoid arthritis	-0.0003732	0.61122	0.0227611	0.1689	0.996181	0.967
PTGS2	rs11583385	186637923	T	rheumatoid arthritis	0.00058278	0.1924	0.065598	0.2728	0.971335	1.05
PTGS2	rs111501887	186638038	T	rheumatoid arthritis	-0.0003735	0.61095	0.0227626	0.1689	0.996207	0.967
PTGS2	rs61516014	186638264	A	rheumatoid arthritis	-0.0003003	0.67857	0.0233668	0.1551	0.995136	0.973
PTGS2	rs144328828	186638821	T	rheumatoid arthritis	-0.0023457	0.47148	0.00119805	0.009201	0.933612	0.81
PTGS2	rs548327390	186639053	C	rheumatoid arthritis	0.00015366	0.95978	0.0013863	0.5018	0.925801	1.01
PTGS2	rs143580176	186639215	G	rheumatoid arthritis	-0.0003731	0.61123	0.0227635	0.1689	0.996323	0.967
PTGS2	rs11567836	186639369	T	rheumatoid arthritis	-0.0003736	0.6108	0.0227641	0.1689	0.996345	0.967
PTGS2	rs146968374	186639403	A	rheumatoid arthritis	-0.002412	0.20428	0.00340549	0.5992	0.957629	0.805
PTGS2	rs11567835	186639718	A	rheumatoid arthritis	-0.0003735	0.61087	0.0227629	0.1689	0.996304	0.967
PTGS2	rs4648311	186640428	A	rheumatoid arthritis	-0.0003741	0.61035	0.0227628	0.1689	0.996343	0.967
PTGS2	rs4648310	186640525	C	rheumatoid arthritis	0.0013543	0.03602	0.030831	0.6833	0.955657	1.13
PTGS2	rs4648308	186640617	T	rheumatoid arthritis	7.37e-05	0.81153	0.14671	0.4064	0.99907	1.01
PTGS2	rs4648307	186640703	T	rheumatoid arthritis	0.00014068	0.67217	0.12331	0.5038	0.999425	1.01
PTGS2	rs4648306	186640704	T	rheumatoid arthritis	0.00014639	0.66134	0.122493	0.5867	0.994886	1.01
PTGS2	rs689470	186641058	A	rheumatoid arthritis	-0.0002594	0.72026	0.0233923	0.145	0.996636	0.977
PTGS2	rs201931599	186641126	A	rheumatoid arthritis	-0.0012615	0.14012	0.0179715	0.803	0.922578	0.893
PTGS2	rs689469	186641197	T	rheumatoid arthritis	-0.0003737	0.61072	0.0227618	0.1689	0.996326	0.967
PTGS2	rs689468	186641265	T	rheumatoid arthritis	-0.0003744	0.61007	0.0227633	0.1689	0.996294	0.967
PTGS2	rs689467	186641273	C	rheumatoid arthritis	-0.0006884	0.12264	0.0668189	0.1045	0.958747	0.94
PTGS2	rs4648298	186641682	C	rheumatoid arthritis	-0.0004909	0.49273	0.0241516	0.183	0.98898	0.957
PTGS2	rs2206593	186642429	G	rheumatoid arthritis	-0.0003453	0.45979	0.058237	0.3306	0.994645	0.969
PTGS2	rs5275	186643058	A	rheumatoid arthritis	6.99e-05	0.76214	0.3455	0.0738	genotyped	1.01
PTGS2	rs4648290	186643238	G	rheumatoid arthritis	-0.0008426	0.50464	0.00789964	0.9105	0.95324	0.927
PTGS2	rs4648284	186644208	C	rheumatoid arthritis	-0.000373	0.61136	0.0227622	0.1689	0.99621	0.967
PTGS2	rs4648283	186644282	T	rheumatoid arthritis	-0.0010944	0.14059	0.0222004	0.4523	0.997792	0.906
PTGS2	rs4648282	186644309	A	rheumatoid arthritis	-0.0003727	0.61171	0.0227617	0.1689	0.996184	0.967
PTGS2	rs4648276	186645488	G	rheumatoid arthritis	0.00014065	0.67045	0.125054	0.6371	0.998545	1.01
PTGS2	rs2066826	186645927	T	rheumatoid arthritis	0.00013666	0.67894	0.125392	0.6045	0.997823	1.01
PTGS2	rs3218622	186646005	C	rheumatoid arthritis	0.0029792	0.75451	0.0001316	1	genotyped	1.31
PTGS2	rs20432	186646323	C	rheumatoid arthritis	7.53e-05	0.80674	0.148417	0.5318	0.998409	1.01
PTGS2	rs4648268	186647138	T	rheumatoid arthritis	0.00025602	0.47541	0.104927	0.9928	0.985331	1.02
PTGS2	rs5277	186648197	G	rheumatoid arthritis	0.00062388	0.038855	0.155621	0.4632	0.993075	1.06
PTGS2	rs4648261	186649004	T	rheumatoid arthritis	-0.000318	0.61746	0.0313402	0.1284	0.965846	0.972
PTGS2	rs2745557	186649221	G	rheumatoid arthritis	0.00018262	0.52774	0.173534	0.6142	0.993076	1.02
PTGS2	rs20424	186649618	C	rheumatoid arthritis	6.88e-05	0.94164	0.0142926	0.9022	0.957278	1.01
PTGS2	rs572880673	186649757	C	rheumatoid arthritis	-0.0014357	0.52829	0.00253726	1	0.909248	0.879
PTGS2	rs20417	186650321	G	rheumatoid arthritis	0.000104	0.73126	0.154491	0.7223	0.995501	1.01
PTGS2	rs689466	186650751	C	rheumatoid arthritis	-3.57e-05	0.89813	0.190152	0.2126	0.99144	0.997
PTGS2	rs689465	186650846	C	rheumatoid arthritis	0.00017933	0.57979	0.131358	0.9039	0.99599	1.02
PTGS2	rs689462	186651083	G	rheumatoid arthritis	-0.0003997	0.58298	0.0232176	0.2277	0.988429	0.965
PTGS2	rs4648251	186651144	C	rheumatoid arthritis	0.0064962	0.024145	0.00155555	0.5258	0.901411	1.79
PTGS2	rs4648250	186651296	T	rheumatoid arthritis	-0.001123	0.33568	0.008893	0.6214	genotyped	0.904
PTGS2	rs76789269	186651611	C	rheumatoid arthritis	-0.0003862	0.59594	0.0231909	0.2276	0.988401	0.966
PTGS2	rs12042763	186651876	G	rheumatoid arthritis	-0.0003353	0.18381	0.2503	0.05042	genotyped	0.97
PTGS2	rs113831804	186651932	A	rheumatoid arthritis	-0.0003911	0.59384	0.0228698	0.158	0.989978	0.965
PTGS2	rs2745559	186652002	C	rheumatoid arthritis	0.00020796	0.47273	0.172691	0.7447	0.994825	1.02
PTGS2	rs10911904	186652394	T	rheumatoid arthritis	0.00018712	0.56361	0.131269	0.886	0.996107	1.02
PTGS2	rs10911905	186652395	G	rheumatoid arthritis	0.00018075	0.57689	0.131333	0.898	0.995612	1.02
PTGS2	rs59638687	186652942	A	rheumatoid arthritis	-0.0003406	0.64136	0.0230635	0.1612	0.986862	0.97
PTGS2	rs2383515	186652952	T	rheumatoid arthritis	9.79e-05	0.74658	0.154439	0.6689	0.994816	1.01
PTGS2	rs2383516	186653033	C	rheumatoid arthritis	0.00018321	0.5718	0.131282	0.8979	0.995921	1.02
PTGS2	rs72721568	186653530	C	rheumatoid arthritis	0.00022124	0.49923	0.129479	1	0.986446	1.02
PTGS2	rs11583191	186653550	A	rheumatoid arthritis	0.00021787	0.50586	0.129474	0.9879	0.986289	1.02
PTGS2	rs2143416	186653765	C	rheumatoid arthritis	0.00010527	0.7279	0.154927	0.6601	0.995131	1.01
PTGS2	rs2143417	186653787	T	rheumatoid arthritis	9.21e-05	0.76106	0.154552	0.7275	0.994521	1.01
PTGS2	rs2179555	186654076	C	rheumatoid arthritis	0.00019564	0.54563	0.131627	0.8095	0.994462	1.02
PTGS2	rs1119230	186654360	T	rheumatoid arthritis	0.00019558	0.54576	0.131628	0.8095	0.994326	1.02
PTGS2	rs1119231	186654381	A	rheumatoid arthritis	0.00019559	0.54574	0.131628	0.8095	0.994405	1.02
PTGS2	rs147400719	186654788	A	rheumatoid arthritis	-0.001251	0.23877	0.0117485	0.1207	0.907186	0.894
PTGS2	rs59873426	186654850	T	rheumatoid arthritis	-0.0003265	0.65305	0.0233774	0.1441	0.987192	0.971
PTGS2	rs67804662	186655045	G	rheumatoid arthritis	0.00019633	0.5446	0.1313	0.8979	0.995603	1.02
PTGS2	rs12084433	186655254	A	rheumatoid arthritis	0.00011649	0.70021	0.154967	0.6649	0.994967	1.01
PTGS2	rs115823484	186656008	T	rheumatoid arthritis	0.00013411	0.7601	0.0682045	0.1679	0.972771	1.01
PTGS2	rs4422959	186656152	A	rheumatoid arthritis	0.00011642	0.7004	0.154967	0.6554	0.994843	1.01
PTGS2	rs10911907	186656502	G	rheumatoid arthritis	0.00019556	0.54585	0.131629	0.7979	0.994103	1.02
PTGS2	rs114263119	186656659	C	rheumatoid arthritis	0.0018149	0.023324	0.0197063	0.05069	0.963898	1.18
PTGS2	rs10911908	186656799	C	rheumatoid arthritis	0.00018981	0.55801	0.131368	0.892	0.994865	1.02
PTGS2	rs192299843	186657002	C	rheumatoid arthritis	-0.0011986	0.56884	0.00275528	0.337	0.974855	0.898
PTGS2	rs12409744	186657271	C	rheumatoid arthritis	0.00011668	0.69977	0.154966	0.6554	0.994695	1.01
PTGS2	rs114956752	186657356	G	rheumatoid arthritis	-5.84e-05	0.95358	0.0131721	0.7331	0.909478	0.995
PTGS2	rs10798053	186657680	A	rheumatoid arthritis	0.00019633	0.54465	0.131302	0.8801	0.995227	1.02
PTGS2	rs112167261	186657732	T	rheumatoid arthritis	-0.0003126	0.66687	0.0233635	0.19	0.98689	0.972
PTGS2	rs1119064	186657994	A	rheumatoid arthritis	0.00018747	0.56285	0.131394	0.8623	0.994634	1.02
PTGS2	rs1119065	186658072	T	rheumatoid arthritis	-0.000376	0.42338	0.05872	0.002826	genotyped	0.967
PTGS2	rs79964597	186658198	G	rheumatoid arthritis	-0.0003086	0.67115	0.0233258	0.1542	0.987563	0.973
PTGS2	rs1119066	186658212	A	rheumatoid arthritis	0.00010943	0.71777	0.154732	0.7179	0.994332	1.01
PTGS2	rs10911909	186658347	C	rheumatoid arthritis	0.00019636	0.54461	0.131301	0.8801	0.9952	1.02
PTGS2	rs10911910	186658448	A	rheumatoid arthritis	0.00018983	0.55798	0.131367	0.892	0.994536	1.02
PTGS2	rs10911911	186658830	G	rheumatoid arthritis	0.00018976	0.55814	0.131369	0.892	0.99468	1.02
PTGS2	rs12064238	186659125	T	rheumatoid arthritis	0.00010954	0.7175	0.154732	0.7179	0.994278	1.01
PTGS2	rs6681231	186659859	C	rheumatoid arthritis	0.00010926	0.7182	0.154732	0.7179	0.99424	1.01
PTGS2	rs12403375	186660238	T	rheumatoid arthritis	0.00019638	0.54459	0.131302	0.8801	0.99509	1.02
PTGS2	rs375998397	186660314	A	rheumatoid arthritis	-0.0024267	0.33515	0.00207807	1	0.901336	0.804
PTGS2	rs113603780	186660337	G	rheumatoid arthritis	0.00010901	0.71882	0.154728	0.7228	0.994193	1.01
PTGS2	rs114354401	186660697	A	rheumatoid arthritis	0.0001294	0.92879	0.00598352	0.88	0.955978	1.01
PTGS2	rs76952400	186660819	C	rheumatoid arthritis	-0.0011919	0.084985	0.0258657	0.7903	0.988339	0.898
PTGS2	rs13375951	186661379	A	rheumatoid arthritis	-0.0003086	0.67113	0.0233253	0.1541	0.987215	0.973
PTGS2	rs6687495	186661507	G	rheumatoid arthritis	0.00010962	0.71731	0.15473	0.7228	0.994134	1.01
PTGS2	rs142412937	186661563	C	rheumatoid arthritis	0.00088382	0.50129	0.00707496	1	0.980787	1.08
PTGS2	rs10798054	186661698	A	rheumatoid arthritis	0.00019607	0.54523	0.131305	0.892	0.994985	1.02
PTGS2	rs79315411	186661811	C	rheumatoid arthritis	-0.0003096	0.67015	0.0233265	0.1541	0.987188	0.973
PTGS2	rs111727470	186662117	A	rheumatoid arthritis	-0.0003096	0.67017	0.0233273	0.1541	0.987159	0.973
PTGS2	rs12081610	186662345	A	rheumatoid arthritis	0.00018943	0.55884	0.13137	0.9099	0.994509	1.02
PTGS2	rs4350166	186662476	T	rheumatoid arthritis	0.00018943	0.55884	0.13137	0.9099	0.994509	1.02
PTGS2	rs2206594	186662776	G	rheumatoid arthritis	0.00011672	0.69973	0.154972	0.6554	0.99411	1.01
PTGS2	rs12138045	186662796	A	rheumatoid arthritis	-0.0001926	0.48274	0.198573	0.9276	0.995663	0.983
PTGS2	rs111721538	186662836	A	rheumatoid arthritis	-0.0003633	0.61955	0.0230019	0.1496	0.99199	0.968
PTGS2	rs79933534	186663023	C	rheumatoid arthritis	-0.0003075	0.67228	0.0233264	0.1541	0.987101	0.973
PTGS2	rs76041093	186663036	C	rheumatoid arthritis	-0.0003061	0.67363	0.0233474	0.1541	0.986398	0.973
PTGS2	rs6667373	186663261	G	rheumatoid arthritis	0.00011123	0.71317	0.155039	0.6987	0.994249	1.01
PTGS2	rs139156121	186663336	A	rheumatoid arthritis	-0.0003147	0.66507	0.0233209	0.1541	0.987037	0.972
PTGS2	rs149503249	186663430	T	rheumatoid arthritis	-0.0003115	0.66829	0.0233297	0.1541	0.987029	0.972
PTGS2	rs11585769	186663696	A	rheumatoid arthritis	0.0001892	0.55934	0.131369	0.898	0.994411	1.02
PTGS2	rs67747910	186663757	A	rheumatoid arthritis	0.0001895	0.55872	0.13137	0.898	0.994413	1.02
PTGS2	rs76599394	186663917	G	rheumatoid arthritis	-0.0003136	0.66625	0.0233178	0.1541	0.987022	0.972
PTGS2	rs80125793	186663936	G	rheumatoid arthritis	-0.0003142	0.66558	0.0233199	0.1541	0.987008	0.972
PTGS2	rs7550380	186664505	T	rheumatoid arthritis	0.00010969	0.71717	0.154722	0.7326	0.993976	1.01
PTGS2	rs7527769	186664508	G	rheumatoid arthritis	-0.0003087	0.67111	0.0233227	0.1541	0.98711	0.973
PTGS2	rs146286759	186664664	A	rheumatoid arthritis	-0.000833	0.2048	0.0287099	0.8555	0.990014	0.928
PTGS2	rs12084717	186664816	A	rheumatoid arthritis	0.00019851	0.54033	0.13146	0.892	0.993545	1.02
PTGS2	rs182586101	186664823	A	rheumatoid arthritis	0.0010193	0.39164	0.00897959	0.5714	0.945218	1.1
PTGS2	rs61810350	186665174	C	rheumatoid arthritis	0.0002864	0.45741	0.0884803	0.8321	0.993037	1.03
PTGS2	rs183568556	186665284	G	rheumatoid arthritis	0.002161	0.2038	0.00452911	0.6902	0.910675	1.21
PTGS2	rs10911912	186665445	T	rheumatoid arthritis	0.00025331	0.33808	0.219873	0.5927	0.994213	1.02
PTGS2	rs187709557	186665586	G	rheumatoid arthritis	-0.0014284	0.46324	0.00334533	0.5955	0.942973	0.879
PTGS2	rs17588339	186665734	A	rheumatoid arthritis	0.00018083	0.57689	0.131354	0.9039	0.994242	1.02
PTGS2	rs12137261	186665737	A	rheumatoid arthritis	0.00028259	0.46335	0.0885092	0.8074	0.993016	1.03
PTGS2	rs12145449	186665945	C	rheumatoid arthritis	0.00028576	0.45841	0.0884843	0.8487	0.993006	1.03
PTGS2	rs6677617	186666191	G	rheumatoid arthritis	0.00029428	0.44449	0.0887408	0.8823	0.992922	1.03
PTGS2	rs61810351	186666370	T	rheumatoid arthritis	0.00027273	0.47989	0.0881608	0.8817	0.994735	1.02
PTGS2	rs183935399	186666488	G	rheumatoid arthritis	-0.0013379	0.71056	0.00100839	0.05317	0.906131	0.887
PTGS2	rs6425041	186666532	G	rheumatoid arthritis	0.00029409	0.44478	0.0887427	0.8823	0.992892	1.03
PTGS2	rs7534352	186666624	G	rheumatoid arthritis	0.00026076	0.3238	0.22017	0.5725	0.994412	1.02
PTGS2	rs7534517	186666771	T	rheumatoid arthritis	0.00029387	0.44512	0.0887431	0.8906	0.99288	1.03
PTGS2	rs67882242	186666798	T	rheumatoid arthritis	0.00018315	0.57212	0.131315	0.9099	0.994345	1.02
PTGS2	rs6656427	186666850	C	rheumatoid arthritis	0.00026148	0.32253	0.220138	0.5725	0.994276	1.02
PTGS2	rs6669566	186667126	C	rheumatoid arthritis	0.0001838	0.57059	0.131423	0.9219	0.994112	1.02
PTGS2	rs6656825	186667185	A	rheumatoid arthritis	0.0001838	0.57059	0.131423	0.9219	0.994112	1.02
PTGS2	rs7543357	186667638	T	rheumatoid arthritis	0.00025382	0.3371	0.219871	0.5859	0.993799	1.02
PTGS2	rs12140332	186668402	A	rheumatoid arthritis	0.00027288	0.47967	0.0881586	0.8901	0.994725	1.02
PTGS2	rs7546102	186668450	T	rheumatoid arthritis	0.00028294	0.46356	0.0881927	0.8985	0.993665	1.03
PTGS2	rs182132178	186668451	A	rheumatoid arthritis	-0.0009013	0.52222	0.00641298	0.895	0.939522	0.922
PTGS2	rs189129754	186668492	T	rheumatoid arthritis	0.0010977	0.48778	0.00500982	0.1152	0.949981	1.1
PTGS2	rs2383529	186669092	G	rheumatoid arthritis	0.0002605	0.32431	0.220174	0.5725	0.994284	1.02
PTGS2	rs16825773	186669131	G	rheumatoid arthritis	-0.0005342	0.09693	0.133477	0.7914	0.993439	0.953
PTGS2	rs80283895	186669647	T	rheumatoid arthritis	0.00027827	0.47088	0.0882346	0.865	0.99355	1.03
PTGS2	rs12119919	186669976	G	rheumatoid arthritis	0.00027286	0.4797	0.0881597	0.8985	0.994724	1.02
PTGS2	rs182244298	186670850	T	rheumatoid arthritis	0.0036043	0.28822	0.00111136	1	0.905011	1.38
PTGS2	rs60203808	186672203	G	rheumatoid arthritis	0.00017418	0.59109	0.131492	0.8506	0.99325	1.02
PTGS2	rs7533973	186672241	G	rheumatoid arthritis	0.00017981	0.57909	0.13166	0.798	0.991931	1.02
PTGS2	rs572984479	186673203	A	rheumatoid arthritis	0.0024509	0.23882	0.00286257	0.3667	0.961668	1.25
PTGS2	rs190530445	186673775	C	rheumatoid arthritis	-0.0009472	0.65174	0.0029113	1	0.931434	0.918
PTGS2	rs533329677	186674017	T	rheumatoid arthritis	-0.0022482	0.24757	0.00327849	0.5947	0.959616	0.817
PTGS2	rs6665419	186674561	A	rheumatoid arthritis	0.00017546	0.58763	0.132114	0.7581	0.992571	1.02
PTGS2	rs191785162	186674825	G	rheumatoid arthritis	0.00088261	0.50085	0.00709672	1	0.982391	1.08
PTGS2	rs6666199	186675282	G	rheumatoid arthritis	0.00019345	0.55052	0.131554	0.8565	0.99224	1.02
PTGS2	rs6425043	186675527	A	rheumatoid arthritis	-0.0012215	0.030914	0.03898	0.01557	genotyped	0.896
PTGS2	rs7523981	186675840	A	rheumatoid arthritis	0.00024214	0.53192	0.0874754	0.8138	0.994574	1.02
PTGS2	rs12117451	186676714	A	rheumatoid arthritis	0.00024495	0.52729	0.0874799	0.8303	0.994188	1.02
PTGS2	rs7527195	186676905	A	rheumatoid arthritis	0.00018449	0.56884	0.131865	0.7923	0.992411	1.02
PTGS2	rs76578478	186677042	G	rheumatoid arthritis	-0.00016	0.66611	0.0983815	0.327	0.976182	0.986
PTGS2	rs12144220	186677387	T	rheumatoid arthritis	0.00024714	0.52375	0.0874496	0.8303	0.99372	1.02
PTGS2	rs12116711	186679681	T	rheumatoid arthritis	0.00025511	0.5104	0.0874968	0.8303	0.993408	1.02
PTGS2	rs68096880	186682432	T	rheumatoid arthritis	0.00018229	0.57365	0.131946	0.9219	0.991282	1.02
PTGS2	rs12405541	186682791	T	rheumatoid arthritis	0.00018795	0.56157	0.132154	0.94	0.991171	1.02
PTGS2	rs12401885	186682875	C	rheumatoid arthritis	0.00018834	0.56009	0.132706	0.8394	0.990355	1.02
PTGS2	rs192930060	186683326	C	rheumatoid arthritis	-0.0016783	0.40957	0.00307789	0.2249	0.936362	0.86
PTGS2	rs185159910	186683740	T	rheumatoid arthritis	0.0013963	0.38731	0.00483582	0.1409	0.94451	1.13
PTGS2	rs149724796	186683972	C	rheumatoid arthritis	-0.0002296	0.87828	0.00569349	0.1591	0.932086	0.98
PTGS2	rs10798055	186684442	C	rheumatoid arthritis	-0.0002981	0.44771	0.085073	0.8257	0.990091	0.974
PTGS2	rs964571	186684875	C	rheumatoid arthritis	0.00018991	0.55757	0.132054	0.9101	0.991532	1.02
PTGS2	rs964570	186684977	C	rheumatoid arthritis	-0.0003002	0.44464	0.0850772	0.8514	0.989927	0.973
PTGS2	rs6685280	186685818	A	rheumatoid arthritis	-0.0002656	0.31778	0.217101	0.8994	0.99095	0.976
PTGS2	rs766400	186687347	G	rheumatoid arthritis	-0.0002734	0.4867	0.0848162	0.7658	0.992046	0.976
PTGS2	rs543049408	186687371	A	rheumatoid arthritis	0.0024647	0.25443	0.00270627	0.3208	0.941608	1.25
PTGS2	rs146324227	186688563	T	rheumatoid arthritis	-0.0025054	0.11777	0.0048759	1	0.955668	0.798
PTGS2	rs1569485	186690435	T	rheumatoid arthritis	-0.0003094	0.43078	0.0850003	0.8428	0.990865	0.973
PTGS2	rs967750	186691238	A	rheumatoid arthritis	-0.0002785	0.29474	0.217423	0.9356	0.990792	0.975
PTGS2	rs58975475	186691288	A	rheumatoid arthritis	0.00019478	0.5476	0.132021	0.8921	0.991201	1.02
PTGS2	rs181175709	186692048	G	rheumatoid arthritis	-0.0034206	0.044736	0.00438341	0.8392	0.938515	0.735
PTGS2	rs17588736	186692124	A	rheumatoid arthritis	-0.0001585	0.58843	0.168668	0.9509	0.991067	0.986
PTGS2	rs2205953	186692562	C	rheumatoid arthritis	-0.0002873	0.46527	0.0846695	0.7738	0.99254	0.974
PTGS2	rs184236171	186692611	G	rheumatoid arthritis	-0.0019452	0.31354	0.00333466	0.5961	0.957414	0.839
PTGS2	rs191910078	186692670	G	rheumatoid arthritis	0.0046345	0.16951	0.00111867	1	0.911284	1.52
PTGS2	rs2223332	186692733	A	rheumatoid arthritis	-0.0003035	0.43975	0.0849779	0.8083	0.99023	0.973
PTGS2	rs4651316	186692739	G	rheumatoid arthritis	-0.0002873	0.46527	0.0846695	0.7738	0.992525	0.974
PTGS2	rs10911914	186693068	T	rheumatoid arthritis	0.00018419	0.56945	0.132133	0.9101	0.991272	1.02
PTGS2	rs12062408	186693228	A	rheumatoid arthritis	0.00018419	0.56945	0.132133	0.9101	0.991272	1.02
PTGS2	rs9425655	186693619	T	rheumatoid arthritis	-0.0002824	0.28772	0.217659	0.9799	0.990659	0.975
PTGS2	rs12083133	186693627	G	rheumatoid arthritis	0.00017135	0.59672	0.132095	0.9041	0.991198	1.02
PTGS2	rs9425360	186693779	C	rheumatoid arthritis	-0.0002738	0.30295	0.217263	0.9355	0.990561	0.976
PTGS2	rs529348777	186694051	G	rheumatoid arthritis	-0.0003965	0.58766	0.0237472	0.1063	0.95864	0.965
PTGS2	rs12063959	186694489	A	rheumatoid arthritis	0.00018509	0.5676	0.13212	0.922	0.991165	1.02
PTGS2	rs146857963	186694579	A	rheumatoid arthritis	0.00087714	0.045405	0.067251	0.2867	0.986948	1.08
PTGS2	rs111574595	186694669	A	rheumatoid arthritis	-0.0005273	0.10162	0.133519	0.7571	0.991122	0.954
PTGS2	rs2142819	186694827	G	rheumatoid arthritis	-0.0002935	0.45509	0.0849329	0.6198	0.991732	0.974
PTGS2	rs141844799	186695209	T	rheumatoid arthritis	0.00087452	0.046106	0.0672359	0.2629	0.98661	1.08
PTGS2	rs182440972	186696058	A	rheumatoid arthritis	-0.00088	0.63895	0.00365106	0.8069	0.923734	0.924
PTGS2	rs12087320	186696333	T	rheumatoid arthritis	0.00018505	0.56769	0.13212	0.928	0.991153	1.02
PTGS2	rs4360483	186696855	C	rheumatoid arthritis	-0.0003038	0.43948	0.0848615	0.6431	0.992749	0.973
PTGS2	rs534577973	186696888	G	rheumatoid arthritis	-0.00154	0.64139	0.00115573	0.07736	0.940687	0.871
PTGS2	rs12036011	186697086	G	rheumatoid arthritis	0.0021967	0.46334	0.00139636	1	0.947709	1.22
PTGS2	rs10911915	186698224	C	rheumatoid arthritis	-0.0003193	0.41576	0.085173	0.6839	0.99018	0.972
PTGS2	rs10911916	186698254	T	rheumatoid arthritis	-0.0003193	0.41576	0.085173	0.6839	0.99018	0.972
PTGS2	rs113288136	186698400	G	rheumatoid arthritis	-0.0001028	0.85879	0.0382189	0.7403	0.96851	0.991
PTGS2	rs2223331	186698737	A	rheumatoid arthritis	-0.0002738	0.30302	0.217261	0.9396	0.990551	0.976
PTGS2	rs55941429	186698764	T	rheumatoid arthritis	-0.000527	0.10186	0.133491	0.7515	0.991375	0.954
PTGS2	rs10752970	186698783	T	rheumatoid arthritis	-0.0001385	0.6319	0.174461	0.7687	0.988299	0.988
PTGS2	rs11580799	186698784	A	rheumatoid arthritis	0.00018375	0.57037	0.132137	0.8922	0.991222	1.02
PTGS2	rs6693995	186699136	A	rheumatoid arthritis	-0.0001605	0.58393	0.168332	0.9803	0.990601	0.986
PTGS2	rs6672090	186699416	G	rheumatoid arthritis	-0.0003188	0.41651	0.085169	0.692	0.990305	0.972
PTGS2	rs116171093	186699480	T	rheumatoid arthritis	-0.0005225	0.22796	0.0698002	0.01916	0.973838	0.954
PTGS2	rs80129551	186699491	A	rheumatoid arthritis	0.00018421	0.56941	0.132133	0.8982	0.991235	1.02
PTGS2	rs58680667	186699671	T	rheumatoid arthritis	0.0001838	0.57027	0.132143	0.8982	0.991136	1.02
PTGS2	rs59068959	186699906	A	rheumatoid arthritis	0.00019448	0.54813	0.132124	0.8863	0.991059	1.02
PTGS2	rs8179309	186700959	C	rheumatoid arthritis	-0.0003141	0.42441	0.0847805	0.5961	0.992823	0.972
